# Supplementary material for: Comparative assessment of annotation tools reveals critical antimicrobial resistance knowledge gaps in Klebsiella pneumoniae
Source: Sci Rep. 2025 Nov 18;15:40495. doi: 10.1038/s41598-025-24333-9 (PMC12627748; doi:10.1038/s41598-025-24333-9)
Supplement: Supplementary file 1 — Supplementary Material 1 [file 41598_2025_24333_MOESM1_ESM.xlsx]

## Sheet: Abricate
	amikacin	ampicillin/sulbactam	aztreonam	cefazolin	cefepime	cefoxitin	ceftazidime	ceftriaxone	cefuroxime	ciprofloxacin	ertapenem	gentamicin	imipenem	levofloxacin	meropenem	piperacillin/tazobactam	tetracycline	tobramycin	trimethoprim/sulfamethoxazole
AAC(2')-IIa	0											0						0
AAC(3)-IId	0.0332488											0.570048						0.155863
AAC(3)-IIe	0.105681											1.64445						0.515941
AAC(3)-IV	0.0143											0.122819						0.0642499
AAC(3)-Ia	0											0						0
AAC(3)-Ib	0											0
AAC(3)-Id	0											0						0
AAC(6')-29a	0											0						0
AAC(6')-33	0											0						0
AAC(6')-IIa	0											0						0
AAC(6')-IIc	0											0						0
AAC(6')-Iaf	0											0						0
AAC(6')-Ib-cr	0.154414									0.454913		0.0888679		0.0615023				1.08911
AAC(6')-Ib10	0.780454											0.0974977						0.572594
AAC(6')-Ib4	0											0						0
AAC(6')-Ib7	0.0253675											0.0018729						0.0717037
AAC(6')-Ib9	0.0166885											0.125389						0.0653617
AAC(6')-Il	0.000186536											0						0
AAC(6')-Im	0											0						0
AAC(6')-Iq	0											0						0
ACC-1		0	0	0	0	0	0	0	0							0
ANT(2'')-Ia	0.0157343											0.151623						0.121272
ANT(3'')-IIa	0.126014											0.202239						0.0937516
APH(2'')-IIa	0											0						0
APH(3'')-Ib	0.0534019											0.112669						0.0925425
APH(3')-Ia	0.215074											0.139201						0.133447
APH(3')-VI	0.0240796											0.00943787						0
APH(4)-Ia	0.00106538											0						0
APH(6)-Id	0.0532791											0.128303						0.00942444
CARB-3		0.0032449														0.00118097
CRP		0								0				0		0
CTX-M-1				0	0	0	0	0	0
CTX-M-102					0	0	0		0
CTX-M-139				0	0	0	0	0	0
CTX-M-14				0.0904851	0.0500707	0.00117865	0.00848818	0.101728	0.14802
CTX-M-15				1.83898	0.617349	0.0965556	1.50854	1.7944	1.34893
CTX-M-2				0	0	0	0	0	0
CTX-M-27				0.001249	0.00827296	0	0.00850623	0	0.0019765
CTX-M-3				0.0164542	0.00331903	0.000394055	0.000850307	0.0176564	0.0234867
CTX-M-40					0	0	0		0
CTX-M-55				0	0.011988	0	0.0463153	0	0.0724238
CTX-M-62				0	0	0	0	0
CTX-M-63								0
CTX-M-65				0	0	0	0	0	0
CTX-M-8					0		0
CTX-M-9				0	0	0	0	0	0
CTX-M-98				0	0	0	0	0	0
DHA-1				0	0.00170694	0.043213	0.022704	0	0.0164839
DHA-6				0	0	0	0	0
Escherichia_coli_ampC							0
Escherichia_coli_ampH				0		0	0	0
FONA-5
FOX-5				0	0	0.0011372	0	0	0
GES-14		0		0	0	0	0	0	0		0		0		0	0
GES-19		0		0	0	0	0	0	0				0		0	0
GES-26		0		0	0	0	0	0	0				0		0	0
H-NS		0		0	0	0	0	0	0	0				0		0	0
IMP-14		0		0	0	0	0	0	0				0		0	0
IMP-15		0		0	0	0	0	0	0		0		0		0	0
IMP-4				0	0	0	0	0							0	0
KPC-1		0.582959	0.568769	0.497721	0.187651	0.795358	0.524401	0.443306	0.954974		0.838271		1.30823		1.13958	0.578158
KPC-3		0.0317076	0.183509	0.157619	0.115303	0.217746	0.140424	0.118616	0.00807452		0.92714		0.958782		0.628259	0.118885
KPC-4		0		0	0	0	0	0							0
KPC-8		0	0	0	0	0	0	0	0				0		0	0
Klebsiella_pneumoniae_KpnE	0			0	0	0	0	0	0			0					0	0
Klebsiella_pneumoniae_KpnF	0			0	0	0	0	0	0			0					0	0
Klebsiella_pneumoniae_KpnG	0	0		0	0	0	0	0	0	0.000799402	0	0	0	0.00136858	0.00244265	0		0.000893733
Klebsiella_pneumoniae_KpnH	0	0		0	0	0	0	0	0	0.00311809	0	0	0	0	0.00103063	0		0.00364025
Klebsiella_pneumoniae_OmpK37		0	0.0121947	0.00756507	0.00194472	0	0.00200728	0.00838909	0		0		0.0195464		0.0122194	0.00525498
Klebsiella_pneumoniae_acrA		0		0	0	0	0	0	0	0				0		0	0
LAP-2	0.00426329									0.0314474		0.000415824		0.0491481			0.00182569	0.00326525
MexD	0	0		0	0	0	0	0	0	0		0		0		0	0	0
NDM-1		0.00107081		0.0159333	0.093137	0.264717	0.170525	0.0272907	0.0782462		0.763852		0.234268		0.512598	0.222891
NDM-19						0					0				0	0
NDM-4						0.099619	0.0674787		0.00499212		0.274353				0.214987
NDM-5		0		0	0	0.0126067	0	0	0		0.026142		0.221132		0.0550461	0.00918199
NDM-7		0		0	0	0	0	0	0		0		0		0	0
OXA-1		0.582216		0.15348	0.231241	0.0212952	0.0359158	0.133493	0.111643							0.342005
OXA-10		0		0	0.00318249	0.00309222	0	0	0.0301306							0.00858523
OXA-181		0.0463382		0	0.0220995	0.118919	0	0	0.0657554							0.0251148
OXA-2		0		0.00321258	0.00496929	0	0.00756705	0.00762059	0		0		0		0	0.00619188
OXA-232		0		0	0.00665486	0.00742589	0	0	0							0.00127143
OXA-244							0
OXA-245							0.00418882
OXA-48		0.000896821		0.00523108	0.00954538	0.0136051	0.00344049	0.00884758	0							0.217339
OXA-663					0
OXA-9		0.40803		0.306069	0.11874	0.150252	0.227795	0.20176	0.249761							0.245344
QepA2										0
QnrA1										0.0058409				0.00625032
QnrA7										0				0
QnrB17										0.125591				0.367442
QnrB20										0.00320167				0.00623879
QnrB4										0.0127854				0.00233768
QnrB5										0.00574079				0.00374082
QnrB58										0				0
QnrS1										0.0906521				0.0707613
SCO-1		0		0	0	0.00163636	0	0	0		0.0737346					0
SHV-1		0.014676		0.0542107	0.0309961	0.0299385	0.0525109	0.057014	0.0205325		0.0542728		0.0448103		0.0246456	0.00562238
SHV-100		0		0	0	0.00190522	0	0	0		0.0018265		0		0	0
SHV-101		0		0.00444975	0	0	0.00300664	0.000916094	0		0		0		0.000445376	0
SHV-103						0	0		0		0				0
SHV-105		0.00324		0.0517151	0.00285167	0.00144387	0.042951	0.0505667	0.00737022		0		0.00106187		0	0.000651984
SHV-106		0.686272		0.048824	0.124813	0.227326	0.117556	0.105616	0.215693		0.0123078		0.122171		0.0741476	0.450892
SHV-107		0		0	0.000929459	0	0	0	0		0		0		0	0
SHV-108		0		0	0	0.00069762	0	0.000622134	0		0.0010586		0		0	0
SHV-11		0.022111		0.0175851	0.0186541	0.0196592	0.0100509	0.0141228	0.0131071		0		0.0115715		0.0163431	0.023335
SHV-110		0.020699		0.00715273	0.00695027	0.0250464	0.0295741	0.0201862	0.01304		0.00920038		0.0171824		0.0268045	0
SHV-119		0		0.00144717	0	0	0	0	0		0		0		0	0
SHV-12		0		0	0	0	0	0	0		0		0		0	0
SHV-120		0.0729504		0.0453113	0.00252187	0.00109423	0.01203	0.0261616	0.0214853		0		0.00462442		0	0.0530896
SHV-121		0		0	0	0	0	0	0				0		0	0
SHV-123					0	0	0		0		0				0	0
SHV-133								0					0		0
SHV-134		0.449928		0.413475	0.245889	0.0470032	0.326143	0.327038	0.260042		0.0147417		0.0340653		0.0207573	0.191035
SHV-14		0		0	0	0	0	0					0		0	0
SHV-142		0		0	0	0	0	0	0				0		0	0
SHV-143		0		0	0	0	0	0	0		0		0		0	0
SHV-161		0		0	0.00039439	0	0	0	0		0		0		0	0
SHV-164						0					0				0	0
SHV-172		0.00231994		0	0.00497978	0.00207659	0.00309953	0.000644152	0.0487724		0.0369958		0		0.00437922	0
SHV-178		0		0	0	0	0	0	0		0		0		0	0
SHV-182		0.174898		0.185795	0.160377	0.111592	0.186646	0.181725	0.156294		0.203499		0.0559645		0.0650067	0.173084
SHV-185		0		0	0	0	0	0	0				0		0	0
SHV-187		0.0856586		0.144591	0.0446847	0.00267404	0.206794	0.123999	0.0397011		0.0956221		0.0317387		0.00235958	0.0168741
SHV-2				0	0	0	0	0	0		0		0		0	0
SHV-25		0		0	0		0	0			0				0	0
SHV-26		0.00615774		0.0181768	0.000621381	0.00110259	0.00746724	0.0210972	0		0.00942725		0.0208487		0.0119883	0.00201568
SHV-27		0.0148334		0.01388	0	0.0207509	0.00377684	0.0126948	0		0.0312953		0.0316873		0.0204609	0.0118663
SHV-28		0.00369995		0.000810193	0.000582604	0	0	0.00147445	0		0		0		0	0
SHV-30				0	0	0	0	0			0		0		0	0
SHV-32		0		0	0	0	0	0	0		0		0		0	0
SHV-33		0.000761178		0.00725807	0.000685329	0	0.00623954	0.00320309	0		0.0153016		0.0102117		0.00360516	0
SHV-36		0		0	0.000953142	0.00526021	0.000701687	0	0		0.000659777		0		0.00185084	0
SHV-37						0					0				0	0
SHV-40				0	0	0	0	0			0				0	0
SHV-41				0	0	0	0	0							0	0
SHV-42					0	0	0		0		0				0	0
SHV-44		0		0	0	0	0	0	0		0		0		0	0
SHV-45		0		0	0	0	0	0	0		0		0		0	0
SHV-5		0		0	0.00033579	0.0104436	0.00276093	0.00109753	0		0		0		0.00170465	0.00141199
SHV-52		0		0	0	0	0	0	0		0		0		0	0
SHV-60		0.000731449		0	0	0	0	0	0		0		0		0	0
SHV-62		0		0	0	0	0	0	0		0		0		0	0
SHV-65		0		0	0	0	0	0	0		0		0		0	0
SHV-75		0.0136937		0.00491265	0.00324598	0.011226	0.00330599	0.0124017	0		0.00117175		0		0.0118335	0.00118931
SHV-76		0		0	0	0.000515059	0	0	0		0.14234		0.00203841		0.000449028	0
SHV-77		0		0	0	0	0	0	0		0		0		0	0
SHV-80		0		0	0		0	0			0				0	0
SHV-82				0	0	0	0	0							0	0
TEM-1		0.498975	0.376466	0.183172	0.202761	0.16677	0.127441	0.175836	0.281763		0.0668821					0.119961
TEM-104		0	0	0	0	0	0	0	0		0					0
TEM-12		0	0	0	0	0	0	0	0		0					0
TEM-122		0.0084754	0.0406079	0.0021081	0.00432203	0.0156149	0.00512697	0.00260108	0.0013651		0.0295784					0.0217111
TEM-131
TEM-135			0.0030233		0		0	0			0					0
TEM-141		0	0.0133569	0	0	0	0	0	0		0					0
TEM-15		0	0	0	0	0	0	0	0							0
TEM-150		0.0963467	0.0481822	0.0362344	0.0314524	0.0273822	0.044731	0.0376958	0.0210455		0.128214					0.0224798
TEM-158		0	0	0	0	0	0	0	0							0
TEM-2		0	0	0	0	0	0	0	0		0					0
TEM-206		0	0	0	0	0	0	0	0							0
TEM-34
TEM-40								0
TEM-79		0	0	0	0	0	0	0	0		0					0
Tet(X4)																	0
-VEB 1.00			0.0	0	0.00189711	0	0	0
-VEB 5.00			0.029307008		0.0189665	0.00569977	0		0.00543555
VIM-1		0		0	0	0	0	0	0		0		0		0	0
VIM-19		0		0	0	0	0						0		0	0
VIM-27		0		0	0	0	0	0			0		0		0	0
VIM-33							0				0
VIM-4		0		0	0	0	0	0	0		0		0		0	0
aadA13	0											0						0
aadA16	0.0216396											0.026334						0.0443283
aadA17	0											0						0
aadA2	0.407564											0.0612275						0.313373
aadA22	0											0
aadA24	0											0						0
aadA3												0
aadA4												0
aadA5	0.00496309											0.00161471						0.0030155
aadA6	0											0						0
aadA8b	0											0
acrB		0		0	0	0	0	0	0	0				0		0	0
acrD	0											0						0.00505684
acrF				0		0	0	0		0
aphA15	0											0						0
armA	0.409745											0.347296						0.0405092
baeR	0											0						0
cpxA	0											0						0
emrR										0.00750957				0.000359391
marA		0	0.00289747	0	0.000439517	0.000433439	0	0	0	0.00172062	0		0	0.000328963	0	0	0.00105305
msrE																	0.047503
oqxA										0.0480811				0.045446			0.0513586
oqxB										0.0316821				0.0489713			0.0604861
qacH										0.0498587				0.0584398
ramA		0.0330879	0.0341245	0.0436351	0.023226	0.00196948	0.0256224	0.0528939	0.00392347	0.106811	0.00255456		0.0138458	0.0732592	0.00678544	0.00397701	0.0860373
rmtB	0.223829											0.038883						0
rmtC	0											0						0
rmtF	0.0755687											0.0661197						0.0164526
rmtH	0											0						0
sul1																			1.03562
sul2																			1.30591
sul3																			0.0301513
tet(A)																	1.05633
tet(B)																	0
tet(D)																	0.770406
tet(G)																	0
tet(W/N/W)																	0
tetM																	0
tetW																	0
Number of genes	52	88	21	112	118	120	125	115	103	25	74	54	63	23	77	99	20	49	3

## Sheet: AMRFinderPlus
	amikacin	ampicillin/sulbactam	aztreonam	cefazolin	cefepime	cefoxitin	ceftazidime	ceftriaxone	cefuroxime	ciprofloxacin	ertapenem	gentamicin	imipenem	levofloxacin	meropenem	piperacillin/tazobactam	tetracycline	tobramycin	trimethoprim/sulfamethoxazole
aac(3)-IVa																		0.0992758
aac(6')	0											0						0
aac(6')-29	0											0						0
aac(6')-33	0											0						0
aac(6')-IIa												0						0
aac(6')-IIc												0.000361709						0
aac(6')-Ib	1.054											0.0584065						0.769307
aac(6')-Ib-cr	0.0484701									0								0.059092
aac(6')-Ib-cr5	0.152208									0.234998								1.07838
aac(6')-Ib3	0.0941199																	0.0930466
aac(6')-Il	0.00065838																	0
aac(6')-Im	0																	0
aac(6')-Iq	0																	0
aacA16	0											0						0
aacA34																		0
ant(2'')-Ia												0.0789629						0.112301
aph(2'')-IIa	0											0						0
aph(3')-VI	0.0829889
aph(3')-VIa	0
aph(3')-VIb	0
aph(3')-XV	0
aphA16	0
blaACC-1				0	0	0	0	0	0
blaCARB-2		0.000744558	0.00226055	0.000714632	0.00497607	0.000711766	0.00131535	0.00135403	0						0	0.00654495
blaCMY					0	0.0051764	0		0
blaCMY-16						0
blaCMY-2				0	0	0.0121318	0.00071899	0	0
blaCMY-4				0	0	0.00315697	0	0	0
blaCMY-6				0	0	0	0	0	0
blaCMY-94				0	0	0	0	0
blaCTX-M				0.0310318	0.0229892	0.000198908	0.0155354	0.0261234	0.00250929
blaCTX-M-1				0	0	0	0	0	0
blaCTX-M-14				0.0442649	0.023372	0.0034686	0	0.0565796	0.101926
blaCTX-M-15				1.7534	0.507448	0.108766	1.31822	1.74765	1.34751
blaCTX-M-2				0	0	0	0	0	0
blaCTX-M-27				0.00314282	0.00483841	0.00155864	0.0212889	0.00273841	0.0325206
blaCTX-M-3				0.0114097	0.0024619	0.00113344	0.00191043	0.0160485	0.0146733
blaCTX-M-40					0	0	0		0
blaCTX-M-55				0	0.0110871	0	0.0429124	0	0.0769357
blaCTX-M-62				0	0	0	0	0
blaCTX-M-63								0
blaCTX-M-65				0	0	0	0	0	0
blaCTX-M-8					0		0
blaCTX-M-98				0	0	0	0	0	0
blaDHA						0
blaDHA-1				0	0.00585765	0.0362711	0.0152446	0	0.00741426
blaDHA-6				0	0	0	0	0
blaFOX-5				0	0	0.00165087	0	0	0
blaGES-19				0	0	0	0	0	0
blaGES-26				0	0	0	0	0	0
blaIMP-14													0		0
blaIMP-15											0		0		0
blaIMP-4															0
blaKPC											0		0.0235991		0.0222499
blaKPC-166													0		0
blaKPC-2											0.923275		1.38079		1.02883
blaKPC-3											1.16492		1.02104		0.627466
blaKPC-4															0
blaKPC-8													0		0
blaLAP		0.0005282	0.00776367	0.0126509	0.00395834	0.000320463	0.0104869	0.0111545	0.00274132						0	0.00856844
blaLAP-2		0.0451442	0.0099865	0.0286591	0.00844015	0.0235018	0.0142718	0.0237713	0.0258743						0	0.0158977
blaNDM											0
blaNDM-1											0.899127		0.234392		0.500539
blaNDM-19											0				0
blaNDM-4											0.263784				0.115352
blaNDM-5											0.0278748		0.18517		0.0195374
blaNDM-7											0		0		0
blaOXA		0.75678	0.437608	0.527596	0.275569	0.603859	0.456275	0.523212	0.500496						0.243282	0.605215
blaOXA-1				0.144794	0.323179	0.0616399	0.0483979	0.158613	0.0650459
blaOXA-10				0	0.0081516	0	0	0	0.016832
blaOXA-181											0.244278		0.103437		0.150456
blaOXA-2		0	0	0.000632793	0.00771625	0	0.00440615	0.00376204	0						0	0.0038713
blaOXA-232											0.1048		0.113007		0.0210522
blaOXA-244											0
blaOXA-245											0.117844
blaOXA-48											0.718083		0.0743655		0.191025
blaOXA-663					0
blaOXA-827		0	0	0	0	0	0	0	0						0	0
blaOXA-9		0.0533267	0.111156	0.0190794	0.00520187	0.103043	0.0218044	0.0105631	0						0.0600965	0.0361274
blaSCO-1		0	0	0	0	0	0	0	0						0	0.0271658
blaSHV		0.0149318	0.0271943	0.0170796	0.0283379	0.0139952	0.0163043	0	0.0387735						0.00836984	0.0493272
blaSHV-1		0.0684272	0.237013	0.122627	0.121905	0.0384776	0.108076	0.151347	0.0311752						0.0171243	0.0396933
blaSHV-100				0	0	0	0	0	0
blaSHV-103			0			0	0		0						0
blaSHV-108		0	0	0	0	0	0	0	0						0	0
blaSHV-11		0.254854	0.107032	0.0510892	0.205949	0.032018	0.0916578	0.0261915	0.159191						0.051737	0.0656169
blaSHV-110			0	0	0	0	0	0	0						0	0
blaSHV-116				0	0	0	0	0							0	0
blaSHV-119		0	0	0.000574682	0.000227289	0.00148519	0.000867766	0	0						0	0.00133467
blaSHV-12				0.446865	0.210286	0.0380533	0.295339	0.319643	0.306811
blaSHV-120				0	0	0	0	0	0
blaSHV-121		0	0	0	0	0	0	0	0						0	0
blaSHV-14		0	0	0	0	0	0	0	0						0	0
blaSHV-142		0	0	0	0	0	0	0	0						0	0
blaSHV-144				0	0		0	0							0
blaSHV-146		0	0	0	0	0	0	0	0						0	0
blaSHV-161		0	0	0	0	0	0	0							0	0
blaSHV-164						0
blaSHV-168		0	0	0	0	0	0	0	0						0	0
blaSHV-171		0	0	0	0	0	0	0	0						0	0
blaSHV-187				0.0483533	0.0182727	0.0378275	0.0492182	0.070434	0
blaSHV-198						0									0	0
blaSHV-2				0	0	0	0	0	0
blaSHV-202		0	0	0	0	0	0	0	0						0	0
blaSHV-204				0	0	0	0	0							0	0
blaSHV-205		0	0	0	0	0	0	0							0	0
blaSHV-207		0	0	0	0	0	0	0	0						0	0
blaSHV-217		0	0	0	0	0.000256803	0	0	0						0	0
blaSHV-220								0							0
blaSHV-224		0	0	0	0	0	0	0							0	0
blaSHV-25		0	0	0	0		0	0							0	0
blaSHV-26		0.0109725	0.00555978	0.0293429	0.000936506	0.000373921	0.0172464	0.0320809	0						0	0.0103214
blaSHV-27		0.0703169	0.0371223	0.0261355	0.00524149	0.0436827	0.026827	0.042719	0.0154945						0	0.0561116
blaSHV-28		0.4204	0.135238	0.0107631	0.136914	0.188529	0.175574	0.046193	0.267621						0.0432766	0.236924
blaSHV-2A				0	0	0	0	0	0
blaSHV-30				0	0	0	0	0
blaSHV-31				0	0	0	0	0	0
blaSHV-32		0	0	0	0	0	0	0	0						0	0
blaSHV-33		0.0106127	0.0104321	0.0146218	0.00330054	0.00456562	0.0201646	0.00531799	0.00175253						0.0011989	0.012697
blaSHV-36		0	0	0.00427317	0.00482028	0.0128037	0.00897792	0.00790611	0						0	0.00491683
blaSHV-37						0									0	0
blaSHV-38						0	0	0
blaSHV-40				0.000571554	0	0.000698731	0	0							0	0.00259846
blaSHV-41								0
blaSHV-42			0		0	0	0		0						0	0
blaSHV-44		0	0	0	0	0	0	0	0						0	0
blaSHV-49															0
blaSHV-5				0.000688243	0.00213365	0.0157358	0.0114431	0.00756977	0
blaSHV-52		0	0	0	0	0	0	0	0						0	0.00360596
blaSHV-60		0	0.00127734	0	0	0	0	0	0						0	0
blaSHV-62		0	0	0	0	0	0	0	0						0	0
blaSHV-65				0	0	0	0	0	0
blaSHV-7				0.0333062	0	0	0.0206488	0.0288624	0.00136188
blaSHV-71		0	0	0	0	0	0	0	0						0	0
blaSHV-75		0.012258	0.00581135	0.00588029	0.00308904	0.0254561	0.00451487	0.00959955	0						0	0.00817665
blaSHV-76		0	0	0	0	0	0.000755706	0	0						0.000648445	0.00510295
blaSHV-77		0	0	0	0	0	0	0	0						0	0
blaSHV-80		0	0	0	0		0	0							0	0
blaTEM		0.245866	0.173528	0.14891	0.0732779	0.162655	0.161575	0.163331	0.148146						0.041992	0.225178
blaTEM-1		0.904484	0.572993	0.321638	0.281085	0.0353535	0.254728	0.26887	0.358529						0.0226378	0.254567
blaTEM-15				0	0	0	0	0	0
blaTEM-19				0	0	0	0	0	0
blaTEM-190		0	0	0	0	0	0	0	0						0	0
blaTEM-2		0	0	0	0	0	0	0	0						0	0
blaTEM-34
blaTEM-40								0
blaVEB-1				0	0.00259712	0	0	0
blaVEB-5					0.020991	0.0180462	0		0.0197586
blaVIM-1											0		0		0
blaVIM-19													0		0
blaVIM-27											0		0		0
blaVIM-33											0
blaVIM-4											0		0		0
gyrA_D87A										0				0.0446909
gyrA_D87G										0.0143979				0.0236051
gyrA_D87N										0.513115				0.794773
gyrA_D87Y										0.0331629				0.0418916
gyrA_S83F										0.163191				0.291781
gyrA_S83I										0.136871				0.350884
gyrA_S83L										0				0
gyrA_S83Y										0.0821154				0.0589314
ompK35_E132K											0		0		0.000955322
ompK35_W230STOP											0.050016		0		0.0557567
ompK36_D135DD											0		0		0
ompK36_D135DGD											0.106295		0.106402		0.147924
ompK36_Q313STOP											0		0		0
ompK36_Q70STOP											0				0
ompK36_T136TDT											0.212803		0.0288844		0.143237
ompK36_W125STOP											0		0		0
oqxA										0.036783
oqxA10										0.00281105
oqxA11										0.00134896
oqxA3										0.00311626
oqxA6										0
oqxB										0.0288639
oqxB14										0.0425206
oqxB19										0.0279404
oqxB20										0.00707385
oqxB22										0
oqxB25										0.031644
oqxB27										0
oqxB32										0.0211494
oqxB5										0.00826411
oqxB6										0
parC_E84K										0.1113				0.0965195
parC_S80I										2.10703				2.02768
qepA1										0
qnrA1										0.016027				0.0119624
qnrA3										0				0
qnrB										0				0
qnrB1										0.43303				0.0530755
qnrB17										0.0356109				0.0139109
qnrB19										0				0.00790069
qnrB2										0				0
qnrB4										0				0
qnrB52										0				0
qnrB6										0.0311724				0.0406643
qnrB9										0				0
qnrB91										0				0
qnrB95										0
qnrS										0				0
qnrS1										0.268076				0.137939
rmtB	0											0
rmtB1	0.169192											0.0312018						0
rmtC	0											0.00514993						0
rmtF	0											0.00353906						0
rmtF1	0.0317553											0.0478363						0.00238124
rmtH	0											0						0
sul1																			1.0704
sul2																			1.31544
sul3																			0.0309027
tet(A)																	1.06966
tet(B)																	0
tet(D)																	0.535319
tet(G)																	0
tet(M)																	0
tet(W)																	0
Number of genes	23	45	48	87	93	95	94	92	78	43	27	15	24	24	85	52	6	22	3

## Sheet: DeepARG
	amikacin	ampicillin/sulbactam	aztreonam	cefazolin	cefepime	cefoxitin	ceftazidime	ceftriaxone	cefuroxime	ciprofloxacin	ertapenem	gentamicin	imipenem	levofloxacin	meropenem	piperacillin/tazobactam	tetracycline	tobramycin	trimethoprim/sulfamethoxazole
AAC(6')-Ib7	0.0360171											0.015083						0.0197853
AAC(6')-Ip	0											0						0
APH(3')-IIa	0											0.0105051						0.0024395
APH(3')-VI	0.0498567											0.0459581						0
AcrF	0			0		0	0	0		0	0	0			0
CMX		0	0.00752511	0	0.00512505	0.0300618	0.0023531	0	0						0.0137472	0.0178239
CTX-M		1.23049	0.482826	1.50004	0.32813	0.25885	0.837881	1.5971	1.19926						0.232098	0.303151
DHA		0	0	0	0	0.0116201	0	0	0						0	0
Escherichia_coli_LamB	0.00487417	0.0855947	0.027057	0.0438675	0.0182838	0.00746387	0.0298709	0.0524871	0.0176485	0.00651855	0.0259446	0.00971023	0.0413133	0.00638265	0.00954739	0.0122221	0.0218904	0.00107569	0.00721725
Escherichia_coli_mipA	0.0321771	0.375044	0.238822	0.362169	0.14824	0.243718	0.244661	0.337711	0.268394	0.689339	0.212397	0.0380839	0.247694	0.630183	0.120347	0.244931	0.0637591	0.100245	0.204811
FONA-6
GES		0	0	0	0	0	0	0	0						0	0
IMP		0	0	0	0	0	0	0	0						0	0
KLUG-1					0		0								0
KPC		0.780823	0.480306	0.745351	0.236357	1.04783	0.736533	0.556235	0.702312						1.51017	0.85329
Klebsiella_pneumoniae_OmpK35		0	0.00785636	0.0022273	0	0.00924984	0.011713	0	0						0	0.00277072
Klebsiella_pneumoniae_OmpK36		0	0.0120447	0.00790143	0.00617815	0	0.0159402	0.00978444	0.0210697						0.00113512	0.00511062
Klebsiella_pneumoniae_OmpK37		0.0178051	0.0922693	0.0614395	0.0935628	0.031861	0.0925616	0.0850127	0.0175966						0.06484	0.00933409
MdtK										0.058785				0.0386569
MexG	0.00960395	0.00157477	0.00764315	0.00231432	0.0115362	0.00844073	0.00171246	0	0	0.00388605	0.0256156	0.00593567	0.0184949	0.0103604	0.0163471	0	0.00142597	0	0.0110221
NDM		0	0.0867314	0.00227027	0.0794042	0.395564	0.243371	0.00801551	0.144542						0.577764	0.170123
OXA		0.463118	0.223161	0.287259	0.43173	0.0725406	0.423003	0.415116	0.260506						0.169158	0.453419
PBP-1A		0.151979	0.0810395	0.165779	0.178301	0.0330553	0.119884	0.186212	0.0991166						0.127011	0.0604078
PBP-1B		0.0661981	0.0935911	0.0588885	0.040233	0.0571977	0.0569255	0.0354499	0.117739						0.147591	0.112363
QnrB20										0				0
QnrB23										0
QnrB31										0				0
SHV		0.0589563	0.145733	0.0956938	0.17788	0.0600512	0.0641555	0.0397575	0.0665047						0.0420474	0.101571
Serratia_marcescens_Omp1	0.0982288	0.0466847	0.0533736	0.0419264	0.0295497	0.0431101	0.0870645	0.0689547	0.0467492	0.0459222	0.14561	0.0138442	0.023809	0.105989	0.0654009	0.0651606	0.0373842	0.0233283	0.0540768
TEM		0.342269	0.405	0.498141	0.397983	0.0433606	0.345796	0.455997	0.511041						0.0232512	0.0561576
TolC	0.0438556	0.0565023	0.0677421	0.0167443	0.0475194	0.119988	0.0296963	0.0238993	0.0789948	0.268441	0.137034	0.110177	0.0864425	0.266912	0.0586087	0.181698	0.0850994	0.0524643	0.105844
-VEB 5.00			0		0	0	0		0						0	0.000291918
aac(3)-II	0.0347195											1.67005						0.698139
aac(3)-IV	0											0						0
aac(6')-I	0.592801											0.0135295						0.475259
aadA	0.201686											0.166317						0.049714
acrA	0	0	0	0	0	0	0	0	0	0	0	0	0	0	0	0	0	0	0
acrB	0.000470727	0.0180025	0.0109993	0.0230769	0.0131702	0.00337335	0.00831911	0.0508642	0.000999868	0.0198194	0.0183546	0.00680256	0.0152076	0.0243574	0.0150596	0.0224069	0.000553426	0.0109875	0.000363051
acrF	0.0352912	0.0287994	0.0294551	0.0406321	0.049356	0.0364612	0.069314	0.0232714	0.130303	0.121739	0.106328	0.14507	0.0717815	0.0817364	0.0301138	0.0104959	0.00810238	0.0263525	0.0291545
adeB	0.052661	0.129644	0.0797618	0.21694	0.0574359	0.0527813	0.191519	0.244493	0.134134	0.252615	0.164588	0.042798	0.0972631	0.243895	0.0424547	0.0241672	0.0404523	0.0800623	0.108756
ant(2'')-I	0											0.0482701						0.0504318
ant(3'')-Ih-aac(6')-IId	0											0						0
aph(2'')-II	0											0						0
aph(3'')-I	0.00363032											0						0
aph(3')-I	0.157067											0.0228764						0.258015
aph(4)-I	0.00574104											0.108874						0.0570008
aph(6)-I	0.108782											0.139042						0.0970489
baeR	0	0	0	0	0	0	0	0	0	0	0	0	0.000159001	0	0	0	0	0	0
baeS	0	0	0	0	0	0	0	0	0	0	0	0.000265895	0	0	0	0	0	0	0
bicyclomycin-multidrug_efflux_protein_bcr	0.0259826	0.129205	0.169689	0.188753	0.0151877	0.0191402	0.0405536	0.164971	0.0741459	0.0522599	0.0303409	0.0164586	0.0371555	0.0727264	0.050321	0.0133789	0.0414004	0.0162422	0.0386334
bpeF	0.00042258	0.0100049	0.00232823	0.00745942	0.000337038	0.0112842	0.0114609	0.0102986	0.00484326	0.00764879	0	0	0.00654565	0.0204016	0.00117265	0.0147903	0.00100389	0.000537648	0.00266643
class_C							0
emrB	0.0515304	0.0675204	0.00399244	0.0465361	0.0298688	0.017461	0.0383448	0.0125804	0.0711343	0.0489476	0.0715569	0.00883362	0.0454354	0.0121483	0.0351592	0.0401321	0.0185498	0.0720475	0.106486
emrD	0.0796571	0.0432185	0.0490164	0.0924668	0.0251952	0.189017	0.0400555	0.0632606	0.218059	0.0887907	0.32451	0.0341777	0.225027	0.267659	0.113465	0.0291385	0.0926459	0.0654587	0.0922138
emrK	0	0	0	0	0	0	0	0		0	0	0			0	0		0	0
emrR										0				0
golS	0.00173143	0	0.00379486	0	0	0	0	0	0	0	0	0	0.00020084	0	0	0	0	0	0
kasugamycin_resistance_protein_ksgA	0.0844487											0.192615						0.0529806
kdpE	0.130295											0.000647077						0.0156324
marA	0.237556	0.307784	0.173311	0.411878	0.0450686	0.052433	0.235619	0.338314	0.123248	0.049554	0.107796	0.0336499	0.131261	0.0949297	0.0258283	0.18558	0.0958383	0.0675985	0.170829
mdfA	0.316042	0.0378195	0.039572	0.0751792	0.0761579	0.00321512	0.0658748	0.088429	0.106767	0.243195	0.0106957	0.0216159	0.103233	0.320176	0.160002	0.00837645	0.0451318	0.24837	0.0588098
mdsB	0	0	0.00206575	0	0	0	0	0	0	0	0.000820952	0.000348154	0	0	0	0.000360768	0	0	0
mdtD	0	0	0	0	0	0	0	0	0	0		0	0	0	0	0	0	0	0
mdtG	0.0122405	0.0780145	0.0265331	0.022259	0.0125432	0.02057	0.0056463	0.0180577	0.0344386	0.0571705	0.0348477	0.00807989	0.106276	0.10579	0.0441484	0.016561	0.11906	0.110222	0.0432151
mdtH	0.0694493	0.190379	0.0498495	0.17054	0.0391387	0.0903542	0.0592378	0.164181	0.0882122	0.14417	0.164999	0.0617005	0.413224	0.0442939	0.218696	0.0440058	0.0598929	0.0650066	0.117931
mdtK	0.0259851	0.0331559	0.0724396	0.081025	0.0441901	0.0418528	0.0360614	0.0941983	0.0587637	0.113976	0.213564	0.0307653	0.0806425	0.130945	0.0242649	0.0318308	0.101011	0.0187003	0.145858
mdtL	0.0080349	0.00264388	0.00350466	0	0.00837304	0.00143336	0.00401993	0	0	0.00918668	0.0188155	0.0115822	0.0158679	0.0173531	0.00830037	0.00413173	0.0185354	0.00759256	0.0243064
mdtM	0.039229	0.152353	0.0514141	0.13356	0.039434	0.049571	0.152226	0.149226	0.100906	0.252785	0.252367	0.0637695	0.0670706	0.110355	0.032674	0.0714226	0.050988	0.0329782	0.0603014
mdtN	0.0600123	0.0389757	0.0493629	0.00665823	0.0551507	0.0493782	0.0413543	0.00731109	0.04432	0.0991732	0.0555609	0.0464992	0.199422	0.0497177	0.130189	0.0176671	0.0351326	0.0275172	0.026124
mdtP	0.352663	0.0793458	0.0152791	0.0487217	0.0560015	0.0411779	0.0191735	0.023795	0.157346	0.0804205	0.0489556	0.0293708	0.199211	0.0978674	0.193694	0.0508513	0.0431787	0.0743928	0.135749
metallo-beta-lactamase		0	0	0	0	0	0	0	0						0	0
mexB	0	0	0	0	0.000425766	0.000739051	0	0	0	0		0	0	0	0	0	0	0	0
mexD	0	0	0	0	0	0	0	0	0	0		0	0	0	0	0	0	0	0
mexF	0	0	0	0	0	0	0	0	0	0	0	0	0	0	0	0	0	0	0
mexX	0	0	0	0	0	0	0	0	0	0	0	0	0.00109028	0	0	0	0	0	0
mgrB	0.110967	0.023936	0.0433793	0.011468	0.0107311	0.0202657	0.0108258	0.029804	0.0302416	0.0356616	0.113604	0.0176008	0.0626304	0.0757606	0.0339376	0.00724443	0.0391213	0.00959393	0.0364743
norB										0.000343283				0
omp36	0	0	0	0	0	0	0	0	0	0	0	0	0	0	0	0	0	0	0
ompF	0.0467807	0.0961778	0.0280084	0.0586388	0.113068	0.0631498	0.0299882	0.0759968	0.0440954	0.0477616	0.0901289	0.116955	0.140869	0.0889171	0.0508619	0.0517802	0.0450444	0.0307767	0.0369973
ompR	0.0115566	0.202118	0.0637194	0.222034	0.152319	0.0207701	0.137466	0.272675	0.120971	0.112753	0.0485115	0.0140933	0.0889646	0.0594619	0.0622611	0.0552574	0.0443213	0.0734283	0.0364252
oqxB	0.0308729	0.0358552	0.00855218	0.0396125	0.0129004	0.0259673	0.0542503	0.0318101	0	0.0169934	0.0375675	0.00196606	0.0225749	0.0308393	0.0255486	0.0162923	0.0116199	0.000414533	0.0400307
patA										0.0114131				0.00920063
penA		0.0233613	0.051614	0.0378895	0.0118223	0.0381795	0.0154359	0.0361496	0.0566926						0.0281906	0.0466076
qacH										0.0119356				0.00292544
qnrB										0.25694				0.0870359
ramA	0.0304868	0.0687253	0.150177	0.0365013	0.118355	0.0255498	0.129858	0.0443271	0.0901216	0.0683587	0.10515	0.0202524	0.0875459	0.0895266	0.0601674	0.0316788	0.0494258	0.121413	0.0707038
rmtB	0.0143348											0.00239904
rmtC	0											0						0
rmtF	0.071865											0.0669089						0.0203879
rmtH	0											0						0
rpoB2	0			0		0	0	0		0	0	0			0
sul1																			0.751013
sul2																			0.083779
sul3																			0
tet34																	0.100229
tetA																	1.09555
tetB																	0
tetD																	0.738751
tetM																	0
tetR																	0
tetW																	0
tetX																	0
Number of genes	61	55	56	57	57	58	60	57	55	49	37	61	37	45	59	56	45	58	41

## Sheet: Kleborate
	amikacin	ampicillin/sulbactam	cefazolin	cefepime	cefoxitin	ceftazidime	ceftriaxone	cefuroxime	ciprofloxacin	ertapenem	gentamicin	imipenem	meropenem	piperacillin/tazobactam	tetracycline	tobramycin	trimethoprim/sulfamethoxazole
-	0.0564102	0	0	0	0	0	0	0	0	0	0.0769431	0	0	0	0.0176047	0.0108785	0.0303573
146T		0		0						0		0	0	0
146V		0		0						0		0	0	0
156D		0.0652179		0						0		0	0	0.0336964
165L		0		0						0		0	0	0
176Y		0		0						0		0	0	0
235S		0		0						0		0	0	0
238D		0		0						0		0	0	0
238S		0.131516		0.0328814						0.00194876		0.00811121	0.000975906	0.00694113
240K		0.071009		0.0155353						0.0243268		0.00344654	0.00586727	0.00386488
25S		0		0						0		0	0	0
35K		0		0						0		0	0	0
35Q		0.109292		0.0252392						0.0277175		0.0356691	0.0164756	0.00239151
69I		0		0						0		0	0	0
69L		0		0						0		0	0	0
ACC-1		0	0	0	0	0	0	0		0		0	0	0
CARB-2.v1		0	0	0	0	0	0	0		0		0	0	0
CARB-2.v1^		0	0.00078458	0.00117266	0	0	0	0		0		0	0	0.00175446
CMY-143?-0%	0	0	0	0	0	0	0	0	0	0	0	0	0	0	0	0	0
CMY-16^		0	0	0	0	0	0	0		0		0	0	0
CMY-2.v2		0	0	0	0.00909313	0	0	0		0		0	0.000539564	0.00280744
CMY-2.v2^		0	0	0	0	0	0	0		0		0	0	0
CMY-4.v1		0	0	0	0	0	0	0		0		0	0	0
CMY-6		0	0	0	0	0	0	0		0		0	0	0
CMY-61*?-0%	0	0	0	0	0	0	0	0	0	0	0	0	0	0	0	0	0
CMY-61?-0%	0	0	0	0	0	0	0	0	0	0	0	0	0	0	0	0	0
CMY-94		0	0	0	0	0	0	0		0		0	0	0
CTX-M-1		0	0	0	0	0	0	0		0		0	0	0
CTX-M-101*?-0%	0	0	0	0	0	0	0	0	0	0	0	0	0	0	0	0	0
CTX-M-101?-0%	0	0	0	0	0	0	0	0	0	0	0	0	0	0	0	0	0
CTX-M-101?-42%	0	0	0	0	0	0	0	0	0	0	0	0	0	0	0	0	0
CTX-M-103?-46%	0	0	0	0	0	0	0	0	0	0	0	0	0	0	0	0	0
CTX-M-103?-49%	0	0	0	0	0	0	0	0	0	0	0	0	0	0	0	0	0
CTX-M-103?-52%	0	0	0	0	0	0	0	0	0	0	0	0	0	0	0	0	0
CTX-M-103?-64%	0	0	0	0	0	0	0	0	0	0	0	0	0	0	0	0	0
CTX-M-103?-71%	0	0	0	0	0	0	0	0	0	0	0	0	0	0	0	0	0
CTX-M-103?-79%	0	0	0	0	0	0	0	0	0	0	0	0	0	0	0	0	0
CTX-M-114?-0%	0	0	0	0	0	0	0	0	0	0	0	0	0	0	0	0	0
CTX-M-134*-81%	0	0	0	0	0	0	0	0	0	0	0	0	0	0	0	0	0
CTX-M-139?-0%	0	0	0	0	0	0	0	0	0	0	0	0	0	0	0	0	0
CTX-M-14		0.0491022	0.0578946	0.0306328	0.000668823	0.00128964	0.0598317	0.119867		0		0	0	0.00341635
CTX-M-14^		0	0	0	0	0	0	0.0105282		0		0	0	0
CTX-M-15		1.09098	1.71356	0.681499	0.0163019	1.36999	1.70352	1.27808		0.0264541		0.184535	0.00698412	0.218989
CTX-M-15*		0	0	0	0	0	0	0		0		0	0	0
CTX-M-156?-88%	0	0	0	0	0	0	0	0	0	0	0	0	0	0	0	0	0
CTX-M-15?-0%	0	0	0.00448651	0.00186632	0	0.00750265	0.00188167	0	0	0.00328573	0	0	0.00153105	0.00133931	0	0	0
CTX-M-15^		0	0	0	0	0	0	0		0		0	0	0
CTX-M-2		0	0	0	0	0	0	0		0		0	0	0
CTX-M-27		0.00149722	0	0.00457353	0	0.00382166	0	0.00172838		0.00511719		0	0.000160755	0.000430466
CTX-M-3		0.00638763	0.0129905	0.00137878	0	0.00195918	0.0126122	0.0165971		0		0	0.000181558	0
CTX-M-40		0	0	0	0	0	0	0		0		0	0	0
CTX-M-55		0	0	0.0118656	0	0.0395829	0	0.0739111		0		0	0.00469805	0
CTX-M-55?-68%	0	0	0	0	0	0	0	0	0	0	0	0	0	0	0	0	0
CTX-M-55^		0	0	0	0	0	0	0		0		0	0	0
CTX-M-62.v2		0	0	0	0	0	0	0		0		0	0	0
CTX-M-63		0	0	0	0	0	0	0		0		0	0	0
CTX-M-65		0	0	0	0	0	0	0		0		0	0	0
CTX-M-8		0	0	0	0	0	0	0		0		0	0	0
CTX-M-93*?-0%	0	0	0	0	0	0	0	0	0	0	0	0	0	0	0	0	0
CTX-M-98		0	0	0	0	0	0	0		0		0	0	0
CatB4.v1*?-0%	0	0	0	0	0	0	0	0	0	0	0	0	0	0	0	0	0
CatB4.v1*?-54%	0.00995636	0	0	0	0.00125372	0	0	0	0	0	0	0	0	0	0	0.00237428	0
CatB4.v1*?-81%	0	0	0	0	0	0	0	0	0	0	0	0	0	0	0	0	0
CatB4.v1*?-86%	0	0	0	0	0	0	0	0	0	0	0	0	0	0	0	0	0
CatB4.v1?-0%	0	0	0	0	0	0	0	0	0	0	0	0	0	0	0	0	0
CatB4.v1?-41%	0	0	0	0	0	0	0	0	0	0	0	0	0	0	0	0	0
CatB4.v1?-43%	0	0	0	0	0	0	0	0	0	0	0	0	0	0	0	0	0
CatB4.v1?-45%	0	0	0	0	0	0	0	0	0	0	0	0	0	0	0	0	0
CatB4.v1?-60%	0	0	0	0	0	0	0	0	0	0	0	0	0	0	0	0	0
CatB4.v1?-62%	0	0	0	0	0	0	0	0	0	0	0	0	0	0	0	0	0
CatB4.v1?-65%	0	0	0	0	0	0	0	0	0	0	0	0	0	0	0	0	0
CatB4.v1?-72%	0	0	0	0	0	0	0	0	0	0	0	0	0	0	0	0	0
CatB4.v1?-76%	0	0	0	0	0	0	0	0	0	0	0	0	0	0	0	0	0
CatB4.v1?-80%	0	0	0	0	0	0.000397578	0	0	0.00294064	0	0.000592902	0	0	0.00071124	0	0	0
CatB4.v1?-81%	0.0710596	0	0.0072021	0.0204827	0.0559402	0.004157	0.00740392	0	0.00358276	0.0545244	0.00135063	0.000713446	0.0396323	0.0124522	0.0218596	0.0228725	0.00678602
CatB4.v1?-84%	0	0	0	0	0	0	0	0	0	0	0	0	0	0	0	0	0
CatB4.v1?-85%	0	0	0	0	0	0	0	0	0	0	0	0	0	0	0	0	0
CatB4.v1?-87%	0	0	0	0	0	0	0	0	0	0	0	0	0	0	0	0	0
CatB4.v1?-88%	0	0	0	0	0	0	0	0	0	0	0	0	0	0	0	0	0
CatB4.v1?-89%	0	0	0	0	0	0	0	0	0	0	0	0	0	0	0	0	0
DHA-1		0	0	0.000595239	0.0367371	0.0216085	0	0.0179361		0.0114992		0	0.00397874	0.017449
DHA-1?-70%	0	0	0	0	0	0	0	0	0.000398109	0	0	0	0	0	0	0	0
DHA-6		0	0	0	0	0	0	0		0		0	0	0
FONA-5*		0	0	0	0	0	0	0		0		0	0	0
FOX-5		0	0	0	0	0	0	0		0		0	0	0
GES-19		0	0	0	0	0	0	0		0		0	0	0
GES-26		0	0	0	0	0	0	0		0		0	0	0
GES-5^		0	0	0	0	0	0	0		0		0	0	0
GyrA-83F									0.207142
GyrA-83I									0.114942
GyrA-83L									0
GyrA-83Y									0.0906215
GyrA-87A									0.00856768
GyrA-87G									0.0202291
GyrA-87N									0.476642
GyrA-87T									0
GyrA-87V									0
GyrA-87Y									0.0317299
IMP-14^		0	0	0	0	0	0	0		0		0	0	0
IMP-15		0	0	0	0	0	0	0		0		0	0	0
IMP-4		0	0	0	0	0	0	0		0		0	0	0
KPC-11*?-0%	0	0	0	0	0	0	0	0	0	0	0	0	0	0	0	0	0
KPC-11?-0%	0	0	0	0	0	0	0	0	0	0	0	0	0	0	0	0	0
KPC-14?-0%	0	0	0	0	0	0	0	0	0	0	0	0	0	0	0	0	0
KPC-14?-41%	0	0	0	0	0	0	0	0	0	0	0	0	0	0	0	0	0
KPC-14?-60%	0	0	0	0	0	0	0	0	0	0	0	0	0	0	0	0	0
KPC-18?-0%	0	0	0	0	0	0	0	0	0	0	0	0	0	0	0	0	0
KPC-2		0.414247	0.48951	0.14356	0.769934	0.476019	0.370746	0.909737		0.815792		1.15556	0.989137	0.499988
KPC-2*		0	0	0	0	0	0	0		0		0.00383821	0.00390923	0
KPC-3		0.0144839	0.194726	0.064647	0.238221	0.175904	0.121975	0.00764001		0.857755		0.888415	0.550622	0.0806299
KPC-3*-50%	0	0	0	0	0	0	0	0	0	0	0	0	0	0	0	0	0
KPC-3?-0%	0	0	0	0	0	0	0	0	0	0	0	0	0	0	0	0	0
KPC-4		0	0	0	0	0	0	0		0		0	0	0
KPC-8		0	0	0	0	0	0	0		0		0	0	0
LAP-1?-0%	0.000511219	0.000531233	0.0136827	0.00249269	0.000695266	0.0103834	0.0100729	0.00137353	0.000276646	0	0.00375224	0.000560661	0	0	0.00229438	0.000157329	0
LAP-2		0.034578	0.031124	0.0161593	0.00789949	0.00102911	0.0412635	0.00575597		0		0	0	0.000410893
LAP-2*		0	0	0	0	0	0	0		0		0	0	0
LAP-2?-0%	0	0	0	0	0	0	0	0	0	0	0	0	0	0	0	0	0
MgrB-0%		0	0.00565782		0.00358426	0.000437396	0.0117005	0						0.00157504
MgrB-11%		0	0		0	0	0	0						0
MgrB-17%		0	0		0	0	0	0						0
MgrB-32%		0	0		0	0	0	0						0
MgrB-36%		0	0		0	0	0	0						0
MgrB-4%		0	0		0	0	0	0						0
MgrB-40%		0	0		0	0	0	0						0
MgrB-43%		0	0		0	0	0	0						0
MgrB-49%		0	0		0	0	0	0						0
MgrB-51%		0	0		0	0	0	0						0
MgrB-53%		0	0		0	0	0	0						0
MgrB-55%		0	0		0	0	0	0						0
MgrB-57%		0	0		0	0	0	0						0
MgrB-6%		0	0		0	0	0	0						0
MgrB-60%		0	0.0108465		0	0.0157385	0.00756024	0						0.00286003
MgrB-62%		0	0		0.00310797	0	0	0						0.000317875
MgrB-74%		0	0		0	0	0	0						0
MgrB-79%		0	0		0	0	0	0						0
MgrB-81%		0	0		0	0.00301074	0	0						0.00624132
MgrB-85%		0	0		0	0	0	0						0
MgrB-87%		0	0		0	0	0	0						0
MgrB-89%		0	0		0.00262541	0	0	0						0.00121598
NDM-1		0	0.00933123	0.0783092	0.236801	0.158782	0.031625	0.0938931		0.833881		0.225041	0.474972	0.211925
NDM-11*?-50%	0	0	0	0	0	0	0	0	0	0	0	0	0	0	0	0	0
NDM-19		0	0	0	0	0	0	0		0		0	0	0
NDM-4		0	0	0	0.0817471	0.058499	0	0.0311183		0.14173		0	0.0980043	0
NDM-5		0	0	0	0.00928558	0	0	0		0.0308406		0.166754	0.0154162	0.00572021
NDM-7		0	0	0	0	0	0	0		0		0	0	0
OKP-A-15*?-0%	0	0	0	0	0	0	0	0	0	0	0	0	0	0	0	0	0
OXA-1		0.368257	0.106717	0.249709	0.0482328	0.0522249	0.170848	0.112327		0.0490109		0.0828989	0.0173932	0.284517
OXA-1*		0	0	0	0	0	0	0		0		0	0	0
OXA-1*-31%	0	0	0	0	0	0	0	0	0	0	0	0	0	0	0	0	0
OXA-1*-63%	0	0	0	0	0	0	0	0	0	0	0	0	0	0	0	0	0
OXA-1*?-0%	0	0	0	0	0	0	0	0	0	0	0	0	0	0	0	0	0
OXA-1*?-21%	0	0	0	0	0	0	0	0	0	0	0	0	0	0	0	0	0
OXA-10		0	0	0.00177486	0	0	0	0.0256003		0		0.00328153	0	0.00456881
OXA-10*		0	0	0	0	0	0	0		0		0	0	0
OXA-10*-59%	0	0	0	0	0	0	0	0	0	0	0	0	0	0	0	0	0
OXA-10?-0%	0	0	0	0	0	0	0	0	0	0	0	0	0	0	0	0	0
OXA-10?-75%	0	0	0	0	0	0	0	0	0	0	0	0	0	0	0	0	0
OXA-181		0.00114946	0	0.00651401	0.105528	0	0	0.0451087		0.239819		0.0904573	0.142254	0.00522265
OXA-181?-59%	0	0	0	0	0	0	0	0	0	0	0	0	0	0	0	0	0
OXA-1?-0%	0	0	0	0	0	0	0	0	0	0	0	0	0	0	0	0	0
OXA-1?-41%	0	0	0	0	0	0	0	0	0	0	0	0	0	0	0	0	0
OXA-1?-46%	0	0	0	0	0	0	0	0	0	0	0	0	0	0	0	0	0
OXA-1?-49%	0	0	0	0	0	0	0	0	0	0	0	0	0	0	0	0	0
OXA-1?-54%	0	0	0	0	0	0	0	0	0	0	0	0	0	0	0	0	0
OXA-1?-78%	0	0	0	0	0	0	0	0	0	0	0	0	0	0	0	0	0
OXA-1^		0	0	0	0	0	0	0		0		0	0	0
OXA-2		0	0.00437588	0.000366797	0	0.00433795	0.00625571	0		0		0	0	0.00251155
OXA-232		0	0	0	0.00363402	0	0	0		0.0843952		0.0907234	0.0115949	0
OXA-232?		0	0	0	0	0	0	0		0		0	0	0
OXA-232?-0%	0	0	0	0	0	0	0	0	0	0	0	0	0	0	0	0	0
OXA-244		0	0	0	0	0	0	0		0		0	0	0
OXA-245		0	0	0	0	0.00246136	0	0		0.0967641		0	0	0
OXA-48		0	0.00517195	0.0129453	0.00419323	0	0.00733064	0		0.72832		0.0660497	0.181146	0.229088
OXA-48?-0%	0	0	0	0	0	0	0	0	0	0	0	0	0	0	0	0	0
OXA-663		0	0	0	0	0	0	0		0		0	0	0
OXA-9.v1		0.0209293	0.0125704	0.00122519	0.0089393	0.00847195	0.022553	0.00505066		0.0720758		0.00701473	0.0570374	0.00286048
OXA-9.v1*-42%	0.251416	0.039096	0.231987	0.0330392	0.150217	0.204281	0.264538	0.157543	0.0653015	0.269282	0.0334742	0.220189	0.238594	0.119685	0.00761052	0.0977809	0.0154543
OXA-9.v1*?-42%	0	0	0	0	0	0	0	0	0	0	0	0	0	0	0	0	0
OXA-9.v1*?-63%	0	0	0	0	0	0	0	0	0	0	0.000490157	0	0	0	0	0	0
OXA-9.v2		0	0	0	0	0	0	0		0		0	0	0
OmpK35-0%		0		0.0026162						0		0	0	0
OmpK35-10%		0		0						0		0	0	0
OmpK35-15%		0		0						0		0	0	0
OmpK35-16%		0.00213706		0.00213166						0		0	0	0.00333801
OmpK35-17%		0		0.00147195						0		0.00406398	0.00497864	0.000560663
OmpK35-18%		0		0						0		0	0	0
OmpK35-19%		0		0						0		0	0	0
OmpK35-20%		0		0						0		0	0	0
OmpK35-21%		0		0						0		0	0	0
OmpK35-22%		0		0						0		0	0	0
OmpK35-25%		0.65115		0.424404						0.217666		0.0181718	0.0564743	0.290475
OmpK35-26%		0		0						0		0	0	0
OmpK35-28%		0		0.00137839						0		0.00184939	0	0
OmpK35-3%		0		0						0		0	0	0
OmpK35-30%		0		0						0		0	0	0
OmpK35-31%		0		0						0		0	0	0
OmpK35-32%		0		0						0		0	0	0
OmpK35-36%		0		0						0		0	0	0.00127235
OmpK35-37%		0		0						0		0	0	0
OmpK35-38%		0		0						0		0	0	0
OmpK35-40%		0		0						0.00228882		0	0	0
OmpK35-42%		0		0						0		0	0	0
OmpK35-43%		0		0						0		0	0	0
OmpK35-44%		0		0						0		0	0	0
OmpK35-46%		0		0.0131874						0.0387291		0	0	0.0454716
OmpK35-48%		0		0						0		0	0	0
OmpK35-51%		0		0						0		0	0	0
OmpK35-59%		0.293921		0.156052						0.0010735		0.0881526	0.0153939	0.0608631
OmpK35-6%		0		0						0		0	0	0
OmpK35-64%		0		0						0.0058328		0	0.0420604	0
OmpK35-65%		0		0						0		0	0	0
OmpK35-66%		0		0						0		0	0	0
OmpK35-69%		0		0						0		0	0	0
OmpK35-7%		0		0						0		0	0.00313367	0
OmpK35-70%		0		0						0.00587313		0	0	0.000854499
OmpK35-72%		0		0						0		0	0	0
OmpK35-75%		0		0						0		0	0	0
OmpK35-76%		0		0						0		0	0.00134898	0
OmpK35-8%		0		0						0		0	0	0
OmpK35-80%		0		0						0		0	0	0
OmpK35-81%		0		0						0		0	0	0
OmpK35-86%		0		0						0		0	0	0
OmpK35-87%		0		0						0		0	0	0
OmpK35-88%		0		0						0		0	0	0
OmpK35-9%		0		0						0		0	0	0
OmpK35-90%		0		0						0		0	0	0
OmpK36-0%		0		0.0140521						0.00316986		0.00787712	0.0353058	0.00625609
OmpK36-1%		0		0						0		0	0	0
OmpK36-10%		0		0						0		0	0	0
OmpK36-11%		0		0						0		0	0	0
OmpK36-12%		0		0						0		0	0	0
OmpK36-14%		0		0						0		0	0	0
OmpK36-15%		0		0						0		0	0	0
OmpK36-19%		0		0						0		0	0	0
OmpK36-20%		0		0						0		0	0	0
OmpK36-23%		0		0						0		0	0	0
OmpK36-25%		0		0						0		0	0	0
OmpK36-31%		0		0						0		0	0	0
OmpK36-32%		0		0						0		0	0	0
OmpK36-34%		0		0						0		0	0	0
OmpK36-35%		0		0						0		0	0	0
OmpK36-43%		0		0						0		0	0	0
OmpK36-44%		0		0						0		0	0	0
OmpK36-46%		0		0						0		0	0	0
OmpK36-47%		0		0						0		0	0	0
OmpK36-49%		0		0						0		0	0	0
OmpK36-52%		0		0						0		0	0	0
OmpK36-53%		0		0						0		0	0	0
OmpK36-55%		0		0						0		0	0	0
OmpK36-56%		0		0						0		0	0	0
OmpK36-6%		0		0						0		0	0	0
OmpK36-65%		0		0						0		0	0	0
OmpK36-66%		0		0						0		0	0	0
OmpK36-69%		0		0						0		0	0	0
OmpK36-71%		0		0						0		0	0	0
OmpK36-72%		0		0						0		0	0	0
OmpK36-74%		0		0						0		0	0	0
OmpK36-75%		0		0						0		0	0	0
OmpK36-78%		0		0						0		0	0	0
OmpK36-8%		0		0						0		0	0	0
OmpK36-80%		0		0						0		0	0	0
OmpK36-81%		0		0						0		0	0	0
OmpK36-83%		0		0						0		0	0	0
OmpK36-84%		0		0						0		0	0	0
OmpK36-85%		0		0						0		0	0	0
OmpK36-86%		0		0						0		0	0	0
OmpK36-88%		0		0						0		0	0	0
OmpK36-9%		0		0						0		0	0	0
OmpK36GD		0.154328		0.144283						0.0724434		0.138889	0.137254	0.205614
OmpK36TD		0.0119306		0.0486932						0.243286		0.0247429	0.148622	0.0406094
ParC-80I									2.13958
ParC-80R									0
ParC-84G									0
ParC-84K									0.0990153
PmrB-0%		0	0		0	0	0	0						0
PmrB-32%		0	0		0	0	0	0						0
PmrB-34%		0	0		0	0	0	0						0
PmrB-36%		0	0		0	0	0	0						0
PmrB-38%		0	0		0	0	0	0						0
PmrB-54%		0	0		0	0	0	0						0
PmrB-80%		0	0		0	0	0	0						0
PmrB-9%		0	0		0	0	0	0						0
SCO-1		0	0	0	0	0	0	0		0		0	0	0
SCO-1?-43%	0	0	0	0	0	0	0	0	0	0	0	0	0	0	0	0	0
SFO-1.v1		0	0	0	0	0	0	0		0		0	0	0
SHV-1		0.0315151	0.0515689	0.0247382	0.00317597	0.0722334	0.0739408	0.00882734		0		0.0181265	0.0359316	0.00344765
SHV-1*		0	0	0	0	0	0	0		0		0	0	0
SHV-100		0	0	0	0	0	0	0		0		0	0	0
SHV-100*?-36%	0	0	0	0	0	0.000486205	0	0	0	0	0	0	0	0	0	0	0
SHV-100*?-38%	0	0	0	0	0	0	0	0	0	0	0	0	0	0	0	0	0
SHV-100?-76%	0	0	0	0	0	0	0	0	0	0	0	0	0	0	0	0	0
SHV-101*		0	0	0	0	0	0	0		0		0	0	0
SHV-101?-0%	0	0	0	0	0	0	0	0	0	0	0	0	0	0	0	0	0
SHV-102*?-81%	0	0	0	0	0	0	0	0	0	0	0	0	0	0	0	0	0
SHV-102?-50%	0	0	0	0	0	0	0	0	0	0	0	0	0	0	0	0	0
SHV-102?-80%	0	0	0	0	0	0	0	0	0	0	0	0	0	0	0	0	0
SHV-103		0	0	0	0	0	0	0		0		0	0	0
SHV-103?-0%	0	0	0	0	0	0	0	0	0	0	0	0	0	0	0	0	0
SHV-105*?-0%	0	0	0	0	0	0	0	0	0	0	0	0	0	0	0	0	0
SHV-106*		0	0	0	0	0	0	0		0		0	0	0
SHV-106*-89%	0	0	0	0	0	0	0	0	0	0	0	0	0	0	0	0	0
SHV-106*?-0%	0	0	0	0	0	0	0	0	0	0	0	0	0	0	0	0	0
SHV-106*?-73%	0	0	0	0	0	0	0	0	0	0	0	0	0	0	0	0	0
SHV-106?-0%	0	0	0	0	0	0	0	0	0	0	0	0	0	0	0	0	0
SHV-106?-73%	0	0	0	0	0	0	0	0	0	0	0	0	0	0	0	0	0
SHV-107?-49%	0	0	0	0	0	0	0	0	0	0	0	0	0	0	0	0	0
SHV-107?-50%	0	0	0	0	0	0	0	0	0	0	0	0	0	0	0	0	0
SHV-107?-52%	0	0	0	0	0	0	0	0	0	0	0	0	0	0	0	0	0
SHV-107?-63%	0	0	0	0	0	0	0	0	0	0	0	0	0	0	0	0	0
SHV-107?-65%	0	0	0	0	0	0	0	0	0	0	0	0	0	0	0	0	0
SHV-108^		0	0	0	0	0	0	0		0		0	0	0
SHV-11.v1		0.0470973	0.180477	0.0638066	0.111694	0.168818	0.161513	0.143009		0.108006		0.0238537	0.0300741	0.0836715
SHV-11.v1*		0	0	0	0	0	0	0		0		0	0	0
SHV-11.v1* +165L		0	0	0	0	0	0	0		0		0	0	0
SHV-11.v1*-18%	0	0	0	0	0	0	0	0	0	0	0	0	0	0	0	0	0
SHV-11.v1*?-0%	0	0	0	0	0	0	0	0	0	0	0	0	0	0	0	0	0
SHV-11.v1?		0	0	0	0	0	0	0		0		0	0	0
SHV-11.v1?-0%	0	0	0	0	0	0	0	0	0	0	0	0	0	0	0	0	0
SHV-11.v1?-81%	0	0	0	0	0	0	0	0	0	0	0.00143393	0	0	0	0	0	0
SHV-11.v1^		0.161965	0.0956656	0.0191635	0.0878526	0.119359	0.100669	0.113076		0		0.0345595	0.0254793	0.142658
SHV-11.v2*		0	0	0	0	0	0	0		0		0	0	0
SHV-11.v2* +235S		0	0	0	0	0	0	0		0		0	0	0
SHV-11.v2*?-85%	0	0	0	0	0	0	0	0	0	0	0	0	0	0	0	0	0
SHV-11.v2*?-89%	0	0	0	0	0	0	0	0	0	0	0	0	0	0	0	0	0
SHV-110		0	0	0	0	0	0	0		0		0	0	0
SHV-110^		0	0	0	0	0	0	0		0		0	0	0
SHV-119		0	0	0	0	0	0	0		0		0	0	0
SHV-119* +238D		0	0	0	0	0	0	0		0		0	0	0
SHV-119^		0	0	0	0	0	0	0		0		0	0	0
SHV-12		0.0700747	0.413427	0.0514519	0.0450447	0.281938	0.324162	0.253808		0.00271807		0.0139674	0.00205002	0.0644826
SHV-12*		0	0	0	0	0	0	0		0		0	0	0
SHV-12*-14%	0	0	0	0	0	0	0	0	0	0	0	0	0	0	0	0	0
SHV-12*?-0%	0	0	0	0	0	0	0	0	0	0	0	0	0	0	0	0	0
SHV-120*		0	0	0	0	0	0	0		0		0	0	0
SHV-120*?		0	0	0	0	0	0	0		0		0	0	0
SHV-120*?-0%	0	0	0	0	0	0	0	0	0	0	0	0	0	0	0	0	0
SHV-120^		0	0	0	0	0	0	0		0		0	0	0
SHV-121		0	0	0	0	0	0	0		0		0	0	0
SHV-129*?-71%	0	0	0	0	0	0	0	0	0	0	0	0	0	0	0	0	0
SHV-129*?-81%	0	0	0	0	0	0	0	0	0	0	0	0	0	0	0	0	0
SHV-129?		0	0	0	0	0	0	0		0		0	0	0
SHV-129?-0%	0	0	0	0	0	0	0	0	0	0	0	0	0	0	0	0	0
SHV-129?-43%	0	0	0	0	0	0	0	0	0	0	0	0	0	0	0	0	0
SHV-129?-45%	0	0	0	0	0	0	0	0	0	0	0	0	0	0	0	0	0
SHV-129?-49%	0	0	0	0	0	0	0	0	0	0	0	0	0	0	0	0	0
SHV-129?-52%	0	0	0	0	0	0	0	0	0	0	0	0	0	0	0	0	0
SHV-129?-55%	0	0	0	0	0	0	0	0	0	0	0	0	0	0	0	0	0
SHV-129?-60%	0	0	0	0	0	0	0	0	0	0	0	0	0	0	0	0	0
SHV-129?-79%	0	0	0	0	0	0	0	0	0	0	0	0	0	0	0	0	0
SHV-129?-81%	0	0	0	0.00055961	0	0	0	0	0	0	0	0	0	0	0.000585621	0	0
SHV-12?-0%	0	0	0.000780996	0.00740405	0	0.000795046	0	0	0	0	0	0	0	0	0.00111225	0	0
SHV-12^		0	0.0320282	0.00266757	0	0.0249244	0.025447	0.0169232		0		0.00176453	0.00045122	0.00613732
SHV-137*?-48%	0	0	0	0	0	0	0	0	0	0	0	0	0	0	0	0	0
SHV-141*		0	0	0	0	0	0	0		0		0	0	0
SHV-142		0	0	0	0	0	0	0		0		0	0	0
SHV-142^		0	0	0	0	0	0	0		0		0	0	0
SHV-144^		0	0	0	0	0	0	0		0		0	0	0
SHV-14^		0	0	0	0	0	0	0		0		0	0	0
SHV-154?-0%	0	0	0	0	0	0	0	0	0	0	0	0	0	0	0	0	0
SHV-155?-82%	0	0	0	0	0	0	0	0	0	0	0	0	0	0	0	0	0
SHV-155?-84%	0	0	0	0	0	0	0	0	0	0	0	0	0	0	0	0	0
SHV-16*?-0%	0	0	0	0	0	0	0	0	0	0	0	0	0	0	0	0	0
SHV-161*		0	0	0	0	0	0	0		0		0	0	0
SHV-161?-0%	0	0	0	0	0	0	0	0	0	0	0	0	0	0	0	0	0
SHV-161^		0	0	0	0	0	0	0		0		0	0	0
SHV-164		0	0	0	0	0	0	0		0		0	0	0
SHV-165?-0%	0	0	0	0	0	0	0	0	0	0	0	0	0	0	0	0	0
SHV-168^		0	0	0	0	0	0	0		0		0	0	0
SHV-172*		0	0	0	0	0	0	0		0		0	0	0
SHV-185*-71%	0	0	0	0	0	0	0	0	0	0	0	0	0	0	0	0	0
SHV-185*?-88%	0	0	0	0	0	0	0	0	0	0	0	0	0	0	0	0	0
SHV-187		0	0.0397553	0.00464836	0.0184282	0.0322452	0.0597829	0.00746173		0		0	0.000424452	0.00175106
SHV-187*		0	0	0	0	0	0	0		0		0	0	0
SHV-187* +69L		0	0	0	0	0	0	0		0		0	0	0
SHV-187*?-41%	0	0	0	0	0	0	0	0	0	0	0	0	0	0	0	0	0
SHV-187*?-42%	0	0	0	0	0	0	0	0	0	0	0	0	0	0	0	0	0
SHV-187*?-47%	0	0	0	0	0	0	0	0	0	0	0	0	0	0	0	0	0
SHV-187*?-51%	0	0	0	0	0	0	0	0	0	0	0	0	0	0	0	0	0
SHV-187*?-52%	0	0	0	0	0	0	0	0	0	0	0	0	0	0	0	0	0
SHV-187*?-54%	0	0	0	0	0	0	0	0	0	0	0	0	0	0	0	0	0
SHV-187*?-57%	0	0	0	0	0	0	0	0	0	0	0	0	0	0	0	0	0
SHV-187*?-64%	0	0	0	0	0	0	0	0	0	0	0	0	0	0	0	0	0
SHV-187*?-82%	0	0	0	0	0	0	0	0	0	0	0	0	0	0	0	0	0
SHV-198		0	0	0	0	0	0	0		0		0	0	0
SHV-1?-0%	0	0	0	0	0	0	0	0	0	0	0	0	0	0	0	0	0
SHV-1^		0.0401477	0.00875139	0.0288335	0.000388508	0.0210013	0.0178723	0.0454688		0.0165827		0.00429341	0.00453224	0.00860992
SHV-2		0	0	0	0	0	0	0		0		0	0	0
SHV-200?-50%	0	0	0	0	0	0	0	0	0	0	0	0	0	0	0	0	0
SHV-201*?-0%	0	0	0	0	0	0	0	0	0	0	0	0	0	0	0	0	0
SHV-204		0	0	0	0	0	0	0		0		0	0	0
SHV-205		0	0	0	0	0	0	0		0		0	0	0
SHV-206*		0	0	0	0	0	0	0		0		0	0	0
SHV-207		0	0	0	0	0	0	0		0		0	0	0
SHV-207*?-0%	0	0	0	0	0	0	0	0	0	0	0	0	0	0	0	0	0
SHV-208?-73%	0	0	0	0	0	0	0	0	0	0	0	0	0	0	0	0	0
SHV-209*		0	0	0	0	0	0	0		0		0	0	0
SHV-212*		0	0	0	0	0	0	0		0		0	0	0
SHV-212*?-0%	0	0	0	0	0	0	0	0	0	0	0	0	0	0	0	0	0
SHV-214*-44%	0	0	0	0	0	0	0	0	0	0	0	0	0	0	0	0	0
SHV-215*		0	0	0	0	0	0	0		0		0	0	0
SHV-217		0	0	0	0	0	0	0		0		0	0	0
SHV-217*		0	0	0	0	0	0	0		0		0	0	0
SHV-220		0	0	0	0	0	0	0		0		0	0	0
SHV-224		0	0	0	0	0	0	0		0		0	0	0
SHV-224?-0%	0	0	0	0	0	0	0	0	0	0	0	0	0	0	0	0	0
SHV-225*		0	0	0	0	0	0	0		0		0	0	0
SHV-25^		0	0	0	0	0	0	0		0		0	0	0
SHV-26		0.00873429	0.00428757	0	0.000685169	0.000785967	0.00555008	0		0		0	0	0
SHV-26?-0%	0	0	0	0	0	0	0	0	0	0	0	0	0	0	0	0	0
SHV-27		0.00154511	0.00420695	0	0.00106564	0.00122866	0.00450529	0		0		0	0	0.000360404
SHV-27*		0	0	0	0	0	0	0		0		0	0	0
SHV-27* +176Y		0	0	0	0	0	0	0		0		0	0	0
SHV-27^		0.00157744	0	0	0	0	0.00152377	0		0		0	0	0
SHV-28.v1^		0.0329846	0.0307865	0.0185199	0.206486	0.146303	0.119462	0.22938		0.0186226		0.0388578	0.0225244	0.144644
SHV-28.v2*?-0%	0	0	0	0	0	0	0	0	0	0	0	0	0	0	0	0	0
SHV-28.v2*?-90%	0	0	0	0	0	0	0	0	0	0	0	0	0	0	0	0	0
SHV-2?-0%	0	0	0	0	0	0	0	0	0	0	0	0	0	0	0	0	0
SHV-2A^		0	0	0	0	0	0	0		0		0	0	0
SHV-30		0	0	0	0	0	0	0		0		0	0	0
SHV-31.v1		0	0	0	0	0	0	0		0		0	0	0
SHV-31.v1?		0	0	0	0	0	0	0		0		0	0	0
SHV-32		0	0	0	0	0	0	0		0		0	0	0
SHV-33		0.000717484	0.00330889	0	0	0.0070286	0.00305515	0.00118519		0		0.00232511	0	0
SHV-33*		0	0	0	0	0	0	0		0		0	0	0
SHV-33^		0	0	0	0	0	0	0		0		0	0	0
SHV-36		0	0	0	0.00459038	0	0	0		0		0	0	0
SHV-36*		0	0	0	0	0	0	0		0		0	0	0
SHV-36?-0%	0	0	0	0	0	0	0	0	0	0	0	0	0	0	0	0	0
SHV-36^		0	0	0	0	0	0	0		0		0	0	0
SHV-37		0	0	0	0	0	0	0		0		0	0	0
SHV-37*		0	0	0	0	0	0	0		0		0	0	0
SHV-38		0	0	0	0	0	0	0		0		0	0	0
SHV-40		0	0	0	0	0	0	0		0		0	0	0
SHV-41		0	0	0	0	0	0	0		0		0	0	0
SHV-41*		0	0	0	0	0	0	0		0		0	0	0
SHV-42		0	0	0	0	0	0	0		0		0	0	0
SHV-44		0	0	0	0	0	0	0		0		0	0	0
SHV-45?-90%	0	0	0	0	0	0	0	0	0	0	0	0	0	0	0	0	0
SHV-49?-0%	0	0	0	0	0	0	0	0	0	0	0	0	0	0	0	0	0
SHV-49^		0	0	0	0	0	0	0		0		0	0	0
SHV-5		0	0.00228481	0	0.00239188	0.00554446	0.00246706	0		0		0	0	0
SHV-52		0	0	0	0	0	0	0		0		0	0	0
SHV-5?-90%	0	0	0	0	0	0	0	0	0	0	0	0	0	0	0	0	0
SHV-5^		0	0	0	0	0	0	0		0		0	0	0
SHV-60		0	0	0	0	0	0	0		0		0	0	0
SHV-60*		0	0	0	0	0	0	0		0		0	0	0
SHV-62		0	0	0	0	0	0	0		0		0	0	0
SHV-65		0	0	0	0	0	0	0		0		0	0	0
SHV-71		0	0	0	0	0	0	0		0		0	0	0
SHV-71^		0	0	0	0	0	0	0		0		0	0	0
SHV-75		0.00605511	0.00157779	0	0.0160908	0.00119326	0.00538082	0		0.000919955		0	0	0
SHV-75*?-58%	0	0	0	0	0	0	0	0	0	0	0	0	0	0	0	0	0
SHV-76		0	0	0	0	0.00104718	0	0		0		0	0	0
SHV-76^		0	0	0	0	0	0	0		0		0	0	0
SHV-77^		0	0	0	0	0	0	0		0		0	0	0
SHV-7^		0.00659028	0.0300866	0	0	0.0230386	0.0241474	0.00102467		0		0.000748517	0	0
SHV-80		0	0	0	0	0	0	0		0		0	0	0
TEM-1		0	0	0	0	0	0	0		0		0	0	0
TEM-1*		0	0	0	0	0	0	0		0		0	0	0
TEM-10.v2?-0%	0	0	0	0	0	0	0	0	0	0	0	0	0	0	0	0	0
TEM-10.v2?-45%	0	0	0	0	0	0	0	0	0	0	0	0	0	0	0	0	0
TEM-10.v2?-47%	0	0	0	0	0	0	0	0	0	0	0	0	0	0	0	0	0
TEM-10.v2?-48%	0	0	0	0.00941529	0.0195032	0	0	0	0	0	0	0.00279362	0	0.0359686	0	0.0457711	0
TEM-10.v2?-49%	0	0	0	0	0	0	0	0	0	0	0	0	0	0	0	0	0
TEM-10.v2?-50%	0	0	0	0	0.0106386	0	0	0	0	0	0	0	0	0	0	0.0130233	0
TEM-10.v2?-52%	0	0	0	0	0	0	0	0	0	0	0	0	0	0	0	0	0
TEM-104*?		0	0	0	0	0	0	0		0		0	0	0
TEM-104?		0	0	0	0	0	0	0		0		0	0	0
TEM-104?-0%	0	0	0	0	0	0	0	0	0	0	0	0	0	0	0	0	0
TEM-104?-61%	0	0	0	0	0	0	0	0	0	0	0	0	0	0	0	0	0
TEM-104?-62%	0	0	0	0	0	0	0	0	0	0	0	0	0	0	0	0	0
TEM-104?-65%	0	0	0	0	0	0	0	0	0	0	0	0	0	0	0	0	0
TEM-104?-70%	0	0	0	0	0	0	0	0	0	0	0	0	0	0	0	0	0
TEM-104?-71%	0	0	0	0	0	0	0	0	0	0	0	0	0	0	0	0	0
TEM-104?-72%	0	0	0	0	0	0	0	0	0	0	0	0	0	0	0	0	0
TEM-105*		0	0	0	0	0	0	0		0		0	0	0
TEM-105*?-0%	0	0	0	0	0	0	0	0	0	0	0	0	0	0	0	0	0
TEM-105?-0%	0	0	0	0	0	0	0	0	0	0.000841802	0.000476771	0.000789349	0.00321922	0	0	0	0
TEM-112*?-48%	0	0	0	0	0	0	0	0	0	0	0	0	0	0	0	0.00193472	0
TEM-112*?-50%	0	0	0	0.000343048	0	0	0	0	0	0	0	0	0	0	0.0365532	0.00437743	0
TEM-112*?-52%	0	0	0	0	0	0	0	0	0	0	0	0	0	0	0	0	0
TEM-112?-0%	0.0257417	0	0	0	0.0138283	0	0	0	0	0	0	0	0.00578976	0	0	0	0
TEM-112?-45%	0	0	0	0	0	0	0	0	0	0	0	0	0	0	0	0	0
TEM-112?-46%	0	0	0	0	0.00927668	0	0	0	0	0	0	0	0	0	0	0	0
TEM-117*?-0%	0	0	0	0	0	0	0	0	0	0	0	0	0	0	0	0	0
TEM-117?-0%	0	0	0	0.00210454	0.0570444	0	0	0	0	0	0	0	0.000823052	0	0.0731316	0.0287114	0.0214059
TEM-12*?-88%	0	0	0	0	0	0	0	0	0	0	0	0	0	0	0	0	0
TEM-122*?-0%	0	0	0	0	0	0	0	0	0	0	0	0	0	0	0	0	0
TEM-122*?-56%	0	0	0	0	0	0	0	0	0	0	0	0	0	0	0	0	0
TEM-122*?-61%	0	0	0	0	0	0	0	0	0	0	0	0	0	0	0	0	0
TEM-122*?-79%	0	0	0	0	0	0	0	0	0	0	0	0	0	0	0	0	0
TEM-122*?-80%	0	0	0	0	0	0	0	0	0	0	0	0	0	0	0	0	0
TEM-122*?-83%	0	0	0	0	0	0	0	0	0	0	0	0	0	0	0	0	0
TEM-122*?-84%	0	0	0	0	0	0	0	0	0	0	0	0	0	0	0	0	0
TEM-122*?-86%	0	0	0	0	0	0	0	0	0	0	0	0	0	0	0	0	0
TEM-122*?-88%	0	0	0	0	0	0	0	0	0	0	0	0	0	0	0	0	0
TEM-122?-46%	0	0	0	0	0	0	0	0	0	0	0	0	0	0	0	0	0
TEM-128.v1?-45%	0	0	0	0	0	0	0	0	0	0	0	0	0	0	0	0	0
TEM-135.v1*?-0%	0	0	0	0	0	0	0	0	0	0	0	0	0	0	0	0	0
TEM-135.v2*?-0%	0	0	0	0	0	0	0	0	0	0	0	0	0	0	0	0	0
TEM-141?-0%	0.000586864	0	0	0	0	0	0	0	0	0	0.000781673	0	0	0	0	0	0
TEM-15		0	0	0	0	0	0	0		0		0	0	0
TEM-150*		0	0	0	0	0	0	0		0		0	0	0
TEM-150*?		0	0	0	0	0	0	0		0		0	0	0
TEM-150*?-0%	0	0	0	0	0	0	0	0	0	0	0.000390117	0	0.0261232	0	0.00661777	0	0.00361031
TEM-150?-0%	0.000945473	0	0	0	0.000176043	0	0	0	0.00364584	0	0	0	0	0	0	0	0.00262411
TEM-158?-53%	0	0	0	0	0	0	0	0	0	0	0	0	0	0	0	0	0
TEM-158?-56%	0	0	0	0	0	0	0	0	0	0	0	0	0	0	0	0	0
TEM-168?-54%	0	0	0	0	0	0	0	0	0	0	0	0	0	0	0	0	0
TEM-168?-55%	0	0	0	0	0	0	0	0	0	0	0	0	0	0	0	0	0
TEM-168?-61%	0	0	0	0	0	0	0	0	0	0	0	0	0	0	0	0	0
TEM-168?-67%	0	0	0	0	0	0	0	0	0	0	0	0	0	0	0	0	0
TEM-190^		0	0	0	0	0	0	0		0		0	0	0
TEM-19^		0	0	0	0	0	0	0		0		0	0	0
TEM-1?-0%	0	0	0	0	0	0	0	0	0	0	0	0	0	0	0	0	0
TEM-1D.v1		0	0	0	0	0	0	0		0		0	0	0
TEM-1D.v1^		0.299685	0.337679	0.253829	0.0816804	0.233278	0.311033	0.323518		0.0119831		0.0249459	0.0136466	0.149119
TEM-206*?-0%	0	0	0	0	0	0	0	0	0	0	0	0	0	0	0	0	0
TEM-206?-0%	0	0	0	0	0	0	0	0	0	0	0	0	0	0	0	0	0
TEM-215*?-0%	0	0	0	0	0	0	0	0	0	0	0	0	0	0	0	0	0
TEM-215*?-53%	0.00657756	0	0.000954579	0	0	0	0.00215551	0	0	0	0	0	0	0	0.000790188	0.00314309	0.00694414
TEM-219?-46%	0	0	0	0	0	0	0	0	0	0	0	0	0	0	0	0	0
TEM-235?-65%	0	0	0	0	0	0	0	0	0	0	0	0	0	0	0	0	0
TEM-2^		0	0	0	0	0	0	0		0		0	0	0
TEM-34		0	0	0	0	0	0	0		0		0	0	0
TEM-40		0	0	0	0	0	0	0		0		0	0	0
TEM-63^		0	0	0	0	0	0	0		0		0	0	0
TEM-79?-0%	0	0	0	0	0	0	0	0	0	0	0	0	0	0	0	0	0
TEM-79?-61%	0	0	0	0	0	0	0	0	0	0	0	0	0	0	0	0	0
TEM-79?-64%	0	0	0	0	0	0	0	0	0	0	0	0	0	0	0	0	0
TEM-79?-67%	0	0	0	0	0	0	0	0	0	0	0	0	0	0	0	0	0
Tet(X4)		0		0					0	0		0	0	0
VEB-1		0	0	0	0	0	0	0		0		0	0	0
VEB-5		0	0	0.00126997	0.00618867	0	0	0		0		0	0	0.00734887
VIM-1		0	0	0	0	0	0	0		0		0	0	0
VIM-19		0	0	0	0	0	0	0		0		0	0	0
VIM-27		0	0	0	0	0	0	0		0		0	0	0
VIM-33		0	0	0	0	0	0	0		0		0	0	0
VIM-4		0	0	0	0	0	0	0		0		0	0	0
aac(2')-IIa*	0										0					0
aac(3)-IIa.v1	0.105923										0.789425					0.31867
aac(3)-IIa.v1*	0										0					0
aac(3)-IIa.v1*?-0%	0	0	0	0	0	0	0	0	0	0	0	0	0	0	0	0	0
aac(3)-IIa.v1?-0%	0	0	0	0	0.0004503	0	0	0	0	0	0.042744	0	0.00104413	0.00227541	0	0.0127808	0
aac(3)-IIa.v1?-50%	0	0	0	0	0	0	0	0	0	0	0	0	0	0	0	0	0
aac(3)-IIa.v1?-82%	0	0	0	0	0	0	0	0	0	0	0	0	0	0	0	0	0
aac(3)-IIa.v1^	0.02115										0.843236					0.295295
aac(3)-IId*	0										0					0
aac(3)-IId*?-0%	0	0	0	0	0	0	0	0	0	0	0	0	0	0	0	0	0
aac(3)-IId?-42%	0	0	0	0	0	0	0	0	0	0	0	0	0	0	0	0	0
aac(3)-IId?-56%	0	0	0	0	0	0	0	0	0	0	0	0	0	0	0	0	0
aac(3)-IId^	0.00799035										0.491449					0.121068
aac(3)-IIe*?-59%	0	0	0	0	0	0	0	0	0	0	0	0	0	0	0	0	0
aac(3)-IIe*?-73%	0	0	0	0	0	0	0	0	0	0	0	0	0	0	0	0	0
aac(3)-IIg	0										0					0
aac(3)-IV	0.00639646										0.100614					0.0686752
aac(3)-IV*	0										0					0
aac(3)-IV^	0										0					0
aac(3)-Ia*	0										0					0
aac(3)-Ib	0										0					0
aac(6')-29a*?-0%	0	0	0	0	0	0	0	0	0	0	0	0	0	0	0	0	0
aac(6')-33	0										0					0
aac(6')-33?-0%	0	0	0	0	0	0	0	0	0	0	0	0	0	0	0	0	0
aac(6')-IIa.v2	0										0					0
aac(6')-IIc	0										0					0
aac(6')-Iaf*	0										0					0
aac(6')-Ib	0.020065										0.0358114					0
aac(6')-Ib'.v1	0.608413										0.0177075					0.537686
aac(6')-Ib'.v1*	0										0.0485746					0.0131883
aac(6')-Ib'.v1*-63%	0	0	0	0	0	0	0	0	0	0	0	0	0	0	0	0	0
aac(6')-Ib'.v1*?	0										0					0
aac(6')-Ib'.v1*?-0%	0	0	0	0	0	0	0	0	0	0	0	0	0	0	0	0	0
aac(6')-Ib'.v1*?-50%	0	0	0	0	0	0	0	0	0	0	0	0	0	0	0	0	0
aac(6')-Ib'.v1*?-57%	0	0	0	0	0	0	0	0	0	0	0	0	0	0	0	0	0
aac(6')-Ib'.v1*?-66%	0	0	0	0	0	0	0	0	0	0.000454761	0	0	0	0	0	0	0
aac(6')-Ib'.v1*?-80%	0	0	0	0	0	0	0	0	0	0	0	0	0	0	0	0	0
aac(6')-Ib'.v1?-0%	0.0284914	0	0	0	0.00288424	0	0	0	0	0	0	0	0.00210101	0.00129336	0	0.000625201	0
aac(6')-Ib'.v1?-40%	0	0	0	0	0	0	0	0	0	0	0	0	0	0	0	0	0
aac(6')-Ib'.v1?-41%	0	0	0	0	0	0	0	0	0	0	0	0	0	0	0	0	0
aac(6')-Ib'.v1?-42%	0	0	0	0	0	0	0	0	0	0	0	0	0	0	0	0	0
aac(6')-Ib'.v1?-59%	0	0	0	0	0	0	0	0	0	0	0	0	0	0	0	0	0
aac(6')-Ib'.v1?-67%	0	0	0	0	0	0	0	0	0	0	0	0	0	0	0	0	0
aac(6')-Ib'.v1?-73%	0	0	0	0	0	0	0	0	0	0	0	0	0	0	0	0	0
aac(6')-Ib'.v1?-80%	0	0	0	0	0	0	0	0	0	0	0	0	0	0	0	0	0
aac(6')-Ib'.v1?-85%	0	0	0	0	0	0	0	0	0	0	0	0	0	0	0	0	0
aac(6')-Ib'.v2*	0										0					0
aac(6')-Ib'.v2*?	0										0					0
aac(6')-Ib-Hangzhou*?-0%	0.0365341	0	0	0.00457226	0	0	0	0	0	0	0	0.00597976	0	0	0.00531243	0.00921579	0
aac(6')-Ib-Hangzhou*?-83%	0	0	0	0	0	0	0	0	0	0	0	0	0	0	0	0	0
aac(6')-Ib-Hangzhou?-0%	0	0	0	0	0	0	0	0	0	0	0	0	0	0	0	0	0
aac(6')-Ib-Suzhou*?-0%	0	0	0	0	0	0	0	0	0	0	0	0	0	0	0	0	0
aac(6')-Ib-Suzhou*?-83%	0	0	0	0	0	0	0	0	0	0	0	0	0	0	0	0	0
aac(6')-Ib-Suzhou?-0%	0.00110736	0	0	0	0	0	0	0	0	0	0	0	0	0	0.000497652	0	0
aac(6')-Ib-cr.v1*?-0%	0.00413228	0	0	0.00571409	0	0	0	0	0	0	0	0	0	0	0	0.0030322	0
aac(6')-Ib-cr.v1?-0%	0	0	0	0	0	0	0	0	0	0	0	0	0	0	0	0	0
aac(6')-Ib-cr.v1^	0										0					0
aac(6')-Ib-cr.v2	0.0908972										0.017904					0.87037
aac(6')-Ib-cr.v2*	0.000496597										0					0.000728478
aac(6')-Ib-cr.v2*?-0%	0.0284031	0	0	0	0	0	0	0	0	0	0.000355299	0	0.00242338	0	0	0	0
aac(6')-Ib-cr.v2*?-89%	0	0	0	0	0	0	0	0	0	0	0	0	0	0	0	0	0
aac(6')-Ib-cr.v2?-0%	0.00310233	0	0	0	0	0	0	0.0148364	0	0.000691612	0.00267705	0	0	0	0	0	0
aac(6')-Ib-cr.v2?-62%	0	0	0	0	0	0	0	0	0	0	0	0	0	0	0	0	0
aac(6')-Ib-cr.v2?-89%	0	0	0	0	0	0	0	0	0	0	0	0	0	0	0	0	0
aac(6')-Ib-cr.v2^	0.00648859										0.000374744					0.0315125
aac(6')-Ib-cr4*?-0%	0	0	0	0	0	0	0	0	0	0	0	0	0	0	0	0	0
aac(6')-Ib-cr5*	0										0					0
aac(6')-Ib-cr5^	0										0					0
aac(6')-Ib10*-6%	0	0	0	0	0	0	0	0	0	0	0	0	0	0	0	0	0
aac(6')-Ib3^	0.0111476										0.00209514					0.0103165
aac(6')-Ib4	0										0					0
aac(6')-Ib4?-0%	0	0	0	0	0	0	0	0	0	0	0	0	0	0	0	0	0
aac(6')-Ib4^	0										0					0
aac(6')-Ib7*	0										0					0
aac(6')-Ib7*-24%	0	0	0	0	0	0	0	0	0	0	0	0	0	0	0	0	0
aac(6')-Ib7*?-0%	0	0	0	0	0	0	0	0	0	0	0	0	0	0	0	0	0
aac(6')-Ib7*?-25%	0	0	0	0	0	0	0	0	0	0	0	0	0	0	0	0	0
aac(6')-Ib?	0										0					0
aac(6')-Il	0.000245142										0					0
aac(6')-Im	0										0					0
aac(6')-Iq	0										0					0
aadA	0										0.0101428					0
aadA*	0.113611										0.185375					0.0815335
aadA*-86%	0	0	0	0	0	0	0	0	0	0	0	0	0	0	0	0	0
aadA*?	0										0					0
aadA*?-0%	0	0	0	0	0	0	0	0	0	0	0	0	0	0	0	0	0
aadA1.v1	0										0					0
aadA1.v1^	0										0					0
aadA12*	0										0					0
aadA13	0										0					0
aadA16*	0.00297357										0.00365431					0.035361
aadA16*?	0										0					0
aadA16*?-0%	0	0	0	0	0	0.00562948	0	0.0119899	0	0	0	0	0	0	0	0	0
aadA16*?-62%	0	0	0	0	0	0	0	0	0	0	0	0	0	0	0	0	0
aadA16?-0%	0	0	0	0	0	0	0	0	0	0	0	0	0	0	0	0	0
aadA17*	0										0					0
aadA2	0.0571195										0.023861					0.0568654
aadA2*	0										0					0
aadA2*?-0%	0	0	0	0	0	0	0	0	0	0	0	0	0	0	0	0	0
aadA22	0										0					0
aadA22^	0										0					0
aadA23*?-0%	0	0	0	0	0	0	0	0	0	0	0	0	0	0	0	0	0
aadA24*?-0%	0.0409412	0	0.00203405	0	0.015113	0	0	0	0	0.00304462	0.0405334	0.0483415	0.0380711	0	0.0011068	0.00328766	0
aadA24?-0%	0.000577325	0	0	0	0	0	0	0	0	0	0	0	0	0	0	0	0.0013946
aadA25*?-41%	0	0	0	0	0	0	0	0	0	0	0	0	0	0	0	0	0
aadA25*?-42%	0	0	0	0	0	0	0	0	0	0	0	0	0	0	0	0	0
aadA25?-42%	0	0	0	0	0	0	0	0	0	0	0	0	0	0	0	0	0
aadA25?-45%	0	0	0	0	0	0	0	0	0	0	0	0	0	0	0	0	0
aadA2?	0										0					0
aadA2?-0%	0.00133869	0	0	0	0	0	0	0	0.00329596	0	0	0	0	0	0	0	0
aadA2^	0.200125										0.0116106					0.232905
aadA3*?	0										0					0
aadA3*?-73%	0	0	0	0	0	0	0	0	0	0	0	0	0	0	0	0	0
aadA3?-42%	0	0	0	0	0	0	0	0	0	0	0	0	0	0	0	0	0
aadA3?-57%	0	0	0	0	0	0	0	0	0	0	0	0	0	0	0	0	0
aadA3?-74%	0	0	0	0	0	0	0	0	0	0	0	0	0	0	0	0	0
aadA3?-75%	0	0	0	0	0	0	0	0	0	0	0	0	0	0	0	0	0
aadA3?-80%	0	0	0	0	0	0	0	0	0	0	0	0	0	0	0	0	0
aadA4.v1*	0										0					0
aadA5	0										0.000554812					0.00250788
aadA5*?-82%	0	0	0	0	0	0	0	0	0	0	0	0	0	0	0	0	0
aadA6*	0	0	0	0	0	0	0	0	0	0	0	0	0	0	0	0	0
aadA8.v2*?-0%	0	0	0	0	0	0	0	0	0	0	0	0	0	0	0	0	0
aadA8b*	0										0					0
aadA8b*?-58%	0	0	0	0	0	0	0	0	0	0	0	0	0	0	0	0	0
aadA8b?-0%	0	0	0	0	0	0	0	0	0	0	0	0	0	0	0	0	0
aadA8b?-50%	0	0	0	0	0	0	0	0	0	0	0	0	0	0	0	0	0
aadA8b?-54%	0	0	0	0	0	0	0	0	0	0	0	0	0	0	0	0	0
aadA8b?-56%	0	0	0	0	0	0	0	0	0	0	0	0	0	0	0	0	0
aadA8b?-57%	0	0	0	0	0	0	0	0	0	0	0	0	0	0	0	0	0
aadA8b?-58%	0	0	0	0	0	0	0	0	0	0	0	0	0	0	0	0	0
aadA8b?-64%	0	0	0	0	0	0	0	0	0	0	0	0	0	0	0	0	0
aadA8b?-68%	0	0	0	0	0	0	0	0	0	0	0	0	0	0	0	0	0
aadA8b?-72%	0	0	0	0	0	0	0	0	0	0	0	0	0	0	0	0	0
aadA?-0%	0	0	0	0	0	0	0	0	0	0	0	0	0	0	0.0127329	0	0
aadA?-48%	0	0	0	0	0	0	0	0	0	0	0	0	0	0	0	0	0
aadA?-63%	0	0	0	0	0	0	0	0	0	0	0	0	0	0	0	0	0
aadA?-86%	0	0	0	0	0	0	0	0	0	0	0	0	0	0	0	0	0
aadA^	0.00187262										0.0153803					0.0051612
ant(2'')-Ia	0.00241609										0.120935					0.0844983
ant(2'')-Ia*	0										0					0
ant(3'')-IIa*-11%	0	0	0	0	0	0	0	0	0	0	0	0	0	0	0	0	0
ant(3'')-IIa*?-0%	0	0	0	0	0	0	0	0	0	0	0	0	0	0	0	0	0
ant(3'')-IIa*?-11%	0.00302014	0	0	0	0	0	0	0	0	0	0	0	0	0	0	0.00319527	0
aph(2'')-IIa*	0										0					0
aph(3'')-Ib*?-40%	0	0	0	0	0	0	0	0	0	0	0	0	0	0	0	0	0
aph(3'')-Ib*?-41%	0	0	0	0	0	0	0	0	0	0	0	0	0	0	0	0	0
aph(3'')-Ib?-0%	0	0	0	0	0.00424909	0	0	0	0	0	0	0	0	0	0	0	0
aph(3'')-Ib?-41%	0	0	0	0	0	0	0	0	0	0	0	0	0	0	0	0	0
aph(3')-IIa*?-0%	0	0	0	0	0	0	0	0	0	0	0	0	0	0	0	0	0
aph(3')-Ia	0										0					0
aph(3')-Ia*	0										0					0
aph(3')-Ia*?	0										0					0
aph(3')-Ia*?-0%	0	0	0	0	0	0	0	0	0	0	0	0	0	0	0	0	0
aph(3')-Ia*?-62%	0	0	0	0	0	0	0	0	0	0	0	0	0	0	0	0	0
aph(3')-Ia?	0										0					0
aph(3')-Ia?-0%	0	0	0	0	0	0	0	0	0	0	0	0	0	0	0	0	0
aph(3')-VI	0.0188674										0					0
aph(3')-VI*	0										0					0
aph(3')-VI*?-57%	0	0	0	0	0	0	0	0	0	0	0	0	0	0	0	0	0
aph(3')-VI?-0%	0	0	0	0	0	0	0	0	0.00364573	0	0	0	0	0	0.0098195	0	0
aph(3')-VIa*?-0%	0	0	0	0	0	0	0	0	0	0	0	0	0	0	0	0	0
aph(3')-VIb*	0										0					0
aph(3')-VIb*?-0%	0	0	0	0	0	0	0	0	0	0	0	0	0	0	0	0	0
aph(4)-Ia	0.00139922										0.0181605					0
aph(4)-Ia*	0										0					0
aph(4)-Ia*-8%	0	0	0	0	0	0	0	0	0	0	0	0	0	0	0	0	0
aph(4)-Ia*?-0%	0	0	0	0	0	0	0	0	0	0	0	0	0	0	0	0	0
aph(6)-Id.v1*?-43%	0	0	0	0	0	0	0	0	0	0	0	0	0	0	0	0	0
aph(6)-Id.v1?-0%	0	0	0	0.000325511	0	0	0	0	0	0	0	0	0	0	0	0	0
aph(6)-Id.v2*?-59%	0	0	0	0	0	0	0	0	0	0	0	0	0	0	0	0	0
aph(6)-Id.v2*?-79%	0	0	0	0	0	0	0	0	0	0	0	0	0	0	0	0	0
aph(6)-Id.v2?	0										0					0
aph(6)-Id.v2?-0%	0	0	0	0	0	0	0	0	0	0	0	0	0	0	0	0	0
aph(6)-Id.v2?-58%	0	0	0	0	0	0	0	0	0	0	0	0	0	0	0	0	0
aph(6)-Id.v2?-59%	0	0	0	0	0	0	0	0	0	0	0	0	0	0	0	0	0
aph(6)-Id.v2?-69%	0	0	0	0	0	0	0	0	0	0	0	0	0	0	0	0	0
aph(6)-Id.v2?-71%	0	0	0	0	0	0	0	0	0	0	0	0	0	0	0	0	0
aph(6)-Id.v2?-74%	0	0	0	0	0	0	0	0	0	0	0	0	0	0	0	0	0
aph(6)-Id.v2?-76%	0	0	0	0	0	0	0	0	0	0	0	0	0	0	0	0	0
aph(6)-Id.v2?-83%	0	0	0	0	0	0	0	0	0	0	0	0	0	0	0	0	0
aph(6)-Id.v2?-87%	0	0	0	0	0	0	0	0	0	0	0	0	0	0	0	0	0
aph(6)-Id.v2?-88%	0	0	0	0	0	0	0	0	0	0	0	0	0	0	0	0	0
aph(6)-Id.v2?-90%	0	0	0	0	0	0	0	0	0	0	0	0	0	0	0	0	0
aph3-Ia.v1	0										0					0
aph3-Ia.v1*-45%	0	0	0	0	0	0	0	0	0	0	0	0	0	0	0	0	0
aph3-Ia.v1*?	0										0					0
aph3-Ia.v1*?-0%	0	0	0	0	0	0	0	0	0	0	0	0	0	0	0	0	0
aph3-Ia.v1*?-44%	0	0	0	0	0	0	0	0	0	0	0	0	0	0	0	0	0
aph3-Ia.v1*?-53%	0	0	0	0	0	0	0	0	0	0	0	0	0	0	0	0	0
aph3-Ia.v1*?-55%	0	0	0	0	0	0	0	0	0	0	0	0	0	0	0	0	0
aph3-Ia.v1*?-56%	0	0	0	0	0	0	0	0	0	0	0	0	0	0	0	0	0
aph3-Ia.v1*?-79%	0	0	0	0	0	0	0	0	0	0	0	0	0	0	0	0	0
aph3-Ia.v1*?-80%	0	0	0	0	0	0	0	0	0	0	0	0	0	0	0	0	0
aph3-Ia.v1?-0%	0	0	0	0	0	0	0	0	0	0	0	0	0	0	0	0	0
aph3-Ia.v1^	0.196323										0.0225232					0.096797
aphA15	0										0					0
armA	0.417221										0.326965					0.0824796
armA*	0										0					0
armA*-25%	0	0	0	0	0	0	0	0	0	0	0	0	0	0	0	0	0
armA*?-0%	0	0	0	0	0	0	0	0	0	0	0	0	0	0	0	0	0
armA?-0%	0.00202062	0	0	0	0	0	0	0	0	0	0	0	0	0	0	0	0
armA?-53%	0	0	0	0	0	0	0	0	0	0	0	0	0	0	0	0	0
armA?-54%	0	0	0	0	0	0	0	0	0	0	0	0	0	0	0	0	0
arr-2*?-39%	0	0	0	0	0	0	0	0	0	0	0	0	0	0	0	0	0
arr-2*?-55%	0	0	0	0	0	0	0	0	0	0	0	0	0	0	0	0	0
arr-2?-0%	0	0	0	0	0	0	0	0	0	0	0	0	0	0	0	0	0
arr-2?-65%	0	0	0	0	0	0	0	0	0	0	0	0	0	0	0	0	0
arr-2?-85%	0	0	0	0	0	0	0	0	0	0	0	0	0	0	0	0	0
arr-2?-87%	0	0	0	0	0	0	0	0	0	0	0	0	0	0	0	0	0
arr-3?-0%	0	0	0	0	0	0	0	0	0	0	0	0	0	0	0	0	0
catA1*-52%	0	0	0	0	0	0	0	0	0	0	0	0	0	0	0	0	0
catA1*-68%	0	0	0	0	0	0	0	0	0	0	0	0	0	0	0	0	0
catA1*?-0%	0	0	0	0	0	0	0	0	0	0	0	0	0	0	0	0	0
catA1?-62%	0	0	0	0	0	0	0	0	0	0	0	0	0	0	0	0	0
catB11?-0%	0	0	0	0	0	0	0	0	0	0	0	0	0	0	0	0	0
catB3.v2?-0%	0	0	0	0	0	0	0	0	0	0	0	0	0	0	0	0	0
cmlA5*?-0%	0	0	0	0	0	0	0	0	0	0	0	0	0	0	0	0	0
cmlA5*?-66%	0	0	0	0	0	0	0	0	0	0	0	0	0	0	0	0	0
cmlA5?-0%	0	0	0	0	0	0	0	0	0	0	0	0	0	0	0	0	0
cmlA5?-64%	0	0	0	0	0	0	0	0	0	0	0	0	0	0	0	0	0
dfr22																	0.0424035
dfrA1.v1																	0.0429131
dfrA1.v1*																	0
dfrA1.v2																	0.020688
dfrA12																	0.911677
dfrA12*																	0
dfrA12?-0%	0	0	0	0	0	0	0	0	0	0	0	0	0	0	0.00248613	0	0
dfrA12?-74%	0	0	0	0	0	0	0	0	0	0	0	0	0	0	0	0	0
dfrA12?-78%	0	0	0	0	0	0	0	0	0	0	0	0	0	0	0	0	0
dfrA12?-90%	0	0	0	0	0	0	0	0	0	0	0	0	0	0	0	0	0
dfrA12^																	0
dfrA14.v1*?-0%	0	0	0	0	0	0	0	0	0	0	0	0	0	0	0	0	0
dfrA14.v1?-0%	0	0	0	0	0	0	0	0	0	0	0	0	0	0	0	0	0
dfrA14.v2																	0
dfrA14.v2*																	0.813877
dfrA14.v2*-73%	0	0	0	0	0	0	0	0	0	0	0	0	0	0	0	0	0
dfrA14.v2*?																	0
dfrA14.v2*?-47%	0	0	0	0	0	0	0	0	0	0	0	0	0	0	0	0	0
dfrA14.v2*?-51%	0	0	0	0	0	0	0	0	0	0	0	0	0	0	0	0	0
dfrA14.v2*?-72%	0	0	0	0	0	0	0	0	0	0	0	0	0	0	0	0	0
dfrA14.v2*?-85%	0	0	0	0	0	0	0	0	0	0	0	0	0	0	0	0	0
dfrA14.v2^																	0
dfrA15.v2																	0.0188283
dfrA15.v2*																	0
dfrA16.v2																	0
dfrA17																	0.0178119
dfrA18*																	0
dfrA19*																	0.00788862
dfrA21*																	0
dfrA23																	0
dfrA23*?																	0
dfrA25																	0
dfrA26																	0
dfrA27																	0.0467728
dfrA27?-0%	0	0	0	0	0	0	0	0	0	0	0	0	0	0	0	0	0
dfrA30*																	0.00765974
dfrA32																	0
dfrA35																	0
dfrA5																	0.0440734
dfrA7																	0
dfrA8																	0.00737235
dfrB3																	0
ereA2*?-0%	0	0	0	0	0	0	0	0	0	0	0	0	0	0	0	0	0
ereA2*?-88%	0	0	0	0	0	0	0	0	0	0	0	0	0	0	0	0	0
ereA2?-0%	0	0	0	0	0	0	0	0	0	0	0	0	0	0	0	0	0
ereB*?-0%	0	0	0	0	0	0	0	0	0	0	0	0	0	0	0	0	0
erm(42)*-41%	0	0	0	0	0	0	0	0	0	0	0	0	0	0	0	0	0
erm(42)*?-50%	0	0	0	0	0	0	0	0	0	0	0	0	0	0	0	0	0
floR.v1*?-78%	0	0	0	0	0	0	0	0	0	0	0	0	0	0	0	0	0
floR.v1*?-89%	0	0	0	0	0	0	0	0	0	0	0	0	0	0	0	0	0
floR.v1?-0%	0	0	0	0	0	0	0	0	0	0	0	0	0	0	0	0	0
floR.v2*?	0.00411971	0	0	0.000671776	0.000861683	0	0	0	0	0	0	0.00214472	0.000949687	0	0	0	0
fosA7*-15%	0	0	0.000144929	0.0264461	0.0101083	0.0341063	0	0	0.0031078	0	0.00504123	0	0.00366153	0.00098326	0.0232653	0.00551571	0.000336595
fosA7*?-0%	0.00173923	0.0506664	0.0473744	0.00562523	0	0.0276041	0.066724	0.0423737	0.0777096	0	0	0.00275352	0	0.00150062	0.0443168	0.00128674	0.00181077
fosA7.5*?-0%	0	0.00212517	0	0	0.0133117	0	0	0	0.0254832	0	0	0.00321689	0.00256292	0.00576497	0.0011497	0	0
mcr-1.1		0	0		0	0	0	0						0
mcr-1.1^		0	0		0	0	0	0						0
mcr-3.1		0	0		0	0	0	0						0
mcr-3.1*		0	0		0	0	0	0						0
mcr-3.4		0	0		0	0	0	0						0
mcr-8.1		0	0		0	0	0	0						0
mcr-9.1		0	0		0	0	0	0						0
mphA*-1%	0	0	0	0	0	0	0	0	0	0	0	0	0	0	0	0	0
mphA*-10%	0	0	0	0	0	0	0	0	0	0	0	0	0	0	0	0	0
mphA*-9%	0	0	0	0	0	0	0	0	0	0	0	0	0	0	0	0	0
mphA?-0%	0	0	0	0	0	0	0	0	0	0	0	0	0	0	0.00106341	0	0
mphE.v2*?-18%	0	0	0	0	0	0	0	0	0	0	0	0	0	0	0	0	0
msrE*-55%	0	0	0	0	0	0	0	0	0	0	0	0	0	0	0	0	0
msrE*?-85%	0	0	0	0	0	0	0	0	0	0	0	0	0	0	0	0	0
msrE?-0%	0	0	0	0	0	0	0	0	0	0	0	0	0	0	0	0	0
omega-loop=RLETELNEALPGDARD		0		0						0		0	0	0
omega-loop=RWETELNEALPGYARD		0		0						0		0	0	0
qepA2*									0
qnrA1									0.00263822
qnrA1^									0
qnrA3^									0
qnrB1.v1									0.029207
qnrB1.v1*									0
qnrB1.v1*-20%	0	0	0	0	0	0	0	0	0	0	0	0	0	0	0	0	0
qnrB1.v1*?-20%	0	0	0	0	0	0	0	0	0	0	0	0	0	0	0	0	0
qnrB1.v2									0
qnrB1.v2?-0%	0	0	0	0	0	0	0	0	0	0	0	0	0	0	0	0	0
qnrB1.v2^									0.55188
qnrB17^									0.0304886
qnrB19?-0%	0	0	0	0	0	0	0	0	0	0	0	0	0	0	0	0	0
qnrB19^									0
qnrB2.v1^									0
qnrB2.v2^									0
qnrB20*-10%	0	0	0	0.000376877	0	0	0	0	0	0	0	0	0	0	0	0.004223	0
qnrB4									0
qnrB5*-20%	0	0	0	0	0	0	0	0	0	0	0	0	0	0	0	0	0
qnrB5*?-50%	0	0	0	0	0	0	0	0	0	0	0	0	0	0	0	0	0
qnrB5*?-53%	0	0	0	0	0	0	0	0	0	0	0	0	0	0	0	0	0
qnrB5*?-66%	0	0	0	0	0	0	0	0	0	0	0	0	0	0	0	0	0
qnrB5*?-85%	0	0	0	0	0	0	0	0	0	0	0	0	0	0	0	0	0
qnrB6^									0.0479714
qnrB7^									0
qnrB9.2^									0
qnrS1									0.259171
qnrS10?-0%	0	0	0	0	0	0	0	0	0	0	0	0	0	0	0	0	0
qnrS1?									0
qnrS1?-50%	0	0	0	0	0	0	0	0	0	0	0	0	0	0	0	0	0
qnrS1?-56%	0	0	0	0	0	0	0	0	0	0	0	0	0	0	0	0	0
rmtB	0.177068										0.018118					0
rmtB*	0										0					0
rmtC	0										0					0
rmtF	0.0402692										0.0395261					0.018183
rmtF*	0										0					0
rmtF*?-0%	0	0	0	0	0	0	0	0	0	0	0	0	0	0	0	0	0
rmtF?-0%	0	0	0	0	0	0	0	0	0	0	0	0	0	0	0	0	0
rmtF^	0										0					0
rmtH	0										0					0
sat-2	0.00193091										0					0
sat-2?-44%	0	0	0	0	0	0	0	0	0	0	0	0	0	0	0	0	0
strA.v1	0.00189545										0.0065191					0
strA.v1*	0.0470719										0.000692542					0.00499845
strA.v1*-3%	0	0	0	0	0	0	0	0	0	0	0	0	0	0	0	0	0
strA.v1*-30%	0	0	0	0	0	0	0	0	0	0	0	0	0	0	0	0	0
strA.v1*?	0										0					0
strA.v1*?-0%	0	0	0	0	0	0	0	0	0	0	0	0	0	0	0	0	0
strA.v1*?-53%	0	0	0	0	0	0	0	0	0	0	0	0	0	0	0	0	0
strA.v1*?-66%	0.00231387	0	0	0	0	0	0	0	0	0	0	0	0	0	0	0	0
strA.v1*?-72%	0	0	0	0	0	0	0	0	0	0	0	0	0	0	0	0	0
strA.v1?-0%	0	0	0	0	0	0	0	0	0	0	0	0	0	0	0	0	0
strA.v1?-57%	0	0	0	0	0	0	0	0	0	0	0	0	0	0	0	0	0
strA.v1^	0.050932										0.0359782					0.00988426
strB.v1	0.00798642										0.196615					0.044728
strB.v1*	0.00975187										0.00762543					0.022317
strB.v1*-10%	0	0	0	0	0	0	0	0	0	0	0	0	0	0	0	0	0
strB.v1*?-0%	0	0	0	0	0	0	0	0	0	0	0	0	0	0	0	0	0
strB.v1*?-17%	0	0	0	0	0	0	0	0	0	0	0	0	0	0	0	0	0
strB.v1?	0										0					0
strB.v1?-0%	0	0	0	0	0.000626504	0	0	0	0	0	0	0	0	0	0	0	0
sul1																	0.667691
sul1*																	0.00246245
sul1*-75%	0	0	0	0	0	0	0	0	0	0	0	0	0	0	0	0	0
sul1*?-0%	0	0	0	0	0	0	0	0	0	0	0	0	0	0	0	0	0
sul1*?-51%	0	0	0	0	0	0	0	0	0	0	0	0	0	0	0	0	0
sul1*?-57%	0	0	0	0	0	0	0	0	0	0	0	0	0	0	0	0	0
sul1*?-65%	0	0	0	0	0	0	0	0	0	0	0	0	0	0	0	0	0
sul1*?-67%	0	0	0	0	0	0	0	0	0	0	0	0	0	0	0	0	0
sul1?																	0
sul1?-0%	0.00827447	0.0142802	0.00695175	0	0.00591452	0.00610826	0.00698254	0.00255654	0.00284059	0	0	0.00545905	0.00296473	0.000236472	0.0119595	0	0.0255508
sul1?-40%	0	0	0	0	0	0	0	0	0	0	0	0	0	0	0	0	0
sul1?-42%	0	0	0	0	0	0	0	0	0	0	0	0	0	0	0	0	0
sul1?-43%	0	0	0	0	0	0	0	0	0	0	0	0	0	0	0	0	0
sul1?-44%	0	0	0	0	0	0	0	0	0	0	0	0	0	0	0	0	0
sul1?-45%	0	0	0	0	0	0	0	0	0	0	0	0	0	0	0	0	0
sul1?-52%	0	0	0	0	0	0	0	0	0	0	0	0	0	0	0	0	0
sul1?-53%	0	0	0	0	0	0	0	0	0	0	0	0	0	0	0	0	0
sul1?-54%	0	0	0	0	0	0	0	0	0	0	0	0	0	0	0	0	0
sul1?-63%	0	0	0	0	0	0	0	0	0	0	0	0	0	0	0	0	0
sul1^																	0.0454836
sul2																	0.96646
sul2*																	0.0456341
sul2*?																	0
sul2*?-0%	0	0	0	0	0	0	0	0	0	0	0	0	0	0	0	0	0
sul2*?-60%	0	0	0	0	0	0	0	0	0	0	0	0	0	0.000636776	0	0.00474042	0.00168116
sul2?																	0
sul2?-0%	0	0	0	0	0	0	0	0	0	0	0	0	0	0.000407064	0	0	0
sul2?-55%	0	0	0	0	0	0	0	0	0	0	0	0	0	0	0	0	0
sul2?-56%	0	0	0	0	0	0	0	0	0	0	0	0	0	0	0	0	0
sul2?-58%	0	0	0	0	0	0	0	0	0	0	0	0	0	0	0	0	0
sul2?-60%	0	0	0	0	0	0	0	0	0	0	0	0	0	0	0	0	0
sul2?-65%	0	0	0	0	0	0	0	0	0	0	0	0	0	0	0	0	0
sul2?-69%	0	0	0	0	0	0	0	0	0	0	0	0	0	0	0	0	0
sul2?-76%	0	0	0	0	0	0	0	0	0	0	0	0	0	0	0	0	0
sul2?-77%	0	0	0	0	0	0	0	0	0	0	0	0	0	0	0	0	0
sul2?-81%	0	0	0	0	0	0	0	0	0	0	0	0	0	0	0	0	0
sul2^																	0.0123947
sul3																	0.0232847
tet(A).v1															0.939296
tet(A).v1*															0.03236
tet(A).v1*-3%	0	0	0	0	0	0	0	0	0	0	0	0	0	0	0	0	0
tet(A).v1*-68%	0	0	0	0	0	0	0	0	0	0	0	0	0	0	0	0	0
tet(A).v1*?															0
tet(A).v1*?-0%	0.000209201	0	0	0	0	0.000337149	0	0.0159344	0	0	0.00144335	0	0	0	0	0.00298381	0
tet(A).v1?															0.00382612
tet(A).v1?-0%	0.00222396	0	0	0	0	0	0	0	0	0	0	0	0.00153741	0	0	0	0
tet(A).v1?-41%	0	0	0	0	0	0	0	0	0	0	0	0	0	0	0	0	0
tet(A).v1?-47%	0	0	0	0	0	0	0	0	0	0	0	0	0	0	0	0	0
tet(A).v1?-53%	0	0	0	0	0	0	0	0	0	0	0	0	0	0	0	0	0
tet(A).v1?-65%	0	0	0	0	0	0	0	0	0.00425558	0	0	0	0	0	0	0	0
tet(A).v1^															0
tet(A).v2															0.0272859
tet(A).v2*?-0%	0	0	0	0	0	0	0	0	0	0	0	0	0	0	0	0	0
tet(A).v2?-0%	0	0	0	0	0	0	0	0	0	0	0	0	0	0	0	0	0
tet(A).v2^															0
tet(B).v2*															0
tet(C)															0
tet(D)															0.731695
tet(D)*															0
tet(D)*-44%	0	0	0	0	0	0	0	0	0	0	0	0	0	0	0	0	0
tet(D)*?															0
tet(D)*?-73%	0	0	0	0	0	0	0	0	0	0	0	0	0	0	0	0	0
tet(D)?															0
tet(D)?-0%	0	0	0	0	0	0	0	0	0	0	0	0	0	0	0	0	0
tet(D)?-69%	0	0	0	0	0	0	0	0	0	0	0	0	0	0	0	0	0
tet(D)?-73%	0	0	0	0.0196634	0.00233307	0	0	0	0	0	0.00131082	0.00453074	0.00136782	0.00349089	0.0228936	0.00155653	0
tet(D)^															0
tet(G).v1															0
tet(G).v1?-0%	0	0	0	0	0	0	0	0	0	0	0	0	0	0	0	0	0
tet(W/N/W)*															0
tet(X6)*		0		0					0	0		0	0	0
tetM.v1*															0
tetR															0
tetR*															0
tetW															0
tmexC1*		0		0					0	0		0	0	0
tmexD1*		0		0					0	0		0	0	0
toprJ1*		0		0					0	0		0	0	0
Number of genes	547	789	678	752	678	678	678	678	493	752	547	752	752	789	476	547	496

## Sheet: ResFinder
	amikacin	ampicillin/sulbactam	aztreonam	cefepime	cefoxitin	ceftazidime	ceftriaxone	ciprofloxacin	ertapenem	gentamicin	imipenem	levofloxacin	meropenem	piperacillin/tazobactam	tetracycline	tobramycin	trimethoprim/sulfamethoxazole
aac(3)-i										0
aac(3)-ia										0
aac(3)-ib										0
aac(3)-iia										1.66916						0.50907
aac(3)-iid										0.598134						0.144564
aac(3)-iie										0						0
aac(3)-iv										0.161006						0.0889315
aac(6')-29a	0															0
aac(6')-29b	0															0
aac(6')-31	0									0						0
aac(6')-33	0															0
aac(6')-ib	0.909402															0.77954
aac(6')-ib-cr	0.08338							0.483903								1.06143
aac(6')-ib-hangzhou	0.000978034															0.0163134
aac(6')-ib3	0.29607															0.170832
aac(6')-iia										0						0
aac(6')-iic										0						0
aac(6')-il	0															0
aac(6')-im	0															0
aac(6')-iq	0															0
aac(6')ib-cr	0							0								0
acrr p.f172s								0				0
acrr p.f197i								0				0
acrr p.g164a								0.00311981				0.016105
acrr p.k201m								0				0
acrr p.l195v								0.0105339				0.0162125
acrr p.p161r								0				0
acrr p.r173g								0				0
ant(2'')-ia										0.161822						0.12314
aph(2'')-ib	0									0						0
aph(3')-vi	0.0164379
aph(3')-via	0									0
aph(3')-vib	0									0
arma	0.386476									0.382059						0.0478069
blaacc-1		0			0	0								0
blacarb-2		0.00617205												0.00370009
blacmy-130					0	0								0
blacmy-134					0	0								0
blacmy-142					0	0								0
blacmy-143					0	0								0
blacmy-153					0	0								0
blacmy-16					0									0
blacmy-2		0			0.0275801	0.000757496								0.00300486
blacmy-29					0	0								0
blacmy-2b					0	0								0
blacmy-4		0			0.000383682	0								0
blacmy-43					0	0								0
blacmy-5					0	0								0
blacmy-55					0	0								0
blacmy-6					0	0								0
blacmy-60					0	0								0
blacmy-61					0	0								0
blacmy-62					0	0								0
blacmy-7					0	0								0
blacmy-94		0			0	0								0
blactx-m-1		0	0	0		0	0							0.000943387
blactx-m-103		0	0	0		0	0							0
blactx-m-104			0	0		0								0
blactx-m-114			0	0		0								0
blactx-m-125			0	0		0								0
blactx-m-130			0	0		0								0
blactx-m-134			0	0		0								0
blactx-m-139		0	0	0		0	0							0
blactx-m-14		0.0448901	0.0927446	0.0600601		0.0114983	0.0968658							0.00395528
blactx-m-142		0	0	0		0	0							0
blactx-m-14b		0	0	0		0	0							0
blactx-m-15		1.26854	0.841675	0.694505		1.61491	2.05902							0.35292
blactx-m-150		0	0	0		0	0							0
blactx-m-156		0	0	0		0	0							0
blactx-m-163		0	0	0		0	0							0
blactx-m-164			0	0		0								0
blactx-m-167		0	0	0		0	0							0
blactx-m-17			0	0		0								0
blactx-m-170			0	0		0	0							0
blactx-m-176		0	0	0		0	0							0
blactx-m-179			0	0		0								0
blactx-m-180		0	0	0		0	0							0
blactx-m-182		0	0	0		0	0							0
blactx-m-183		0	0	0		0	0							0
blactx-m-184		0	0	0		0	0							0
blactx-m-186		0	0	0		0	0							0
blactx-m-192			0	0		0								0
blactx-m-194		0	0	0.00116602		0	0							0
blactx-m-196			0	0		0								0
blactx-m-2		0	0	0		0	0							0
blactx-m-202		0	0	0		0	0							0
blactx-m-203		0	0	0		0	0							0
blactx-m-207			0	0		0								0
blactx-m-208		0	0	0		0	0							0
blactx-m-209		0	0	0		0	0							0
blactx-m-210		0	0	0		0	0							0
blactx-m-216		0	0	0		0	0							0
blactx-m-22		0	0	0		0	0							0
blactx-m-24			0	0		0								0
blactx-m-27		0	0.0364523	0.00249826		0.0265969	0.00433491							0
blactx-m-3		0.00819132	0.0305147	0.00800905		0	0.0212773							0
blactx-m-40			0	0		0								0
blactx-m-55		0	0.0537702	0.0165279		0.0618853	0							0
blactx-m-62				0		0	0							0
blactx-m-63							0
blactx-m-65		0	0	0		0	0							0
blactx-m-69			0	0		0								0
blactx-m-71		0	0	0		0	0							0
blactx-m-79			0	0		0								0
blactx-m-8				0		0
blactx-m-82			0	0		0								0
blactx-m-88		0	0	0		0	0							0
blactx-m-98		0	0	0		0	0							0
bladha-1		0			0.0505589	0.0349643								0.0226829
bladha-24
bladha-6					0	0								0
bladha-7
blafox-5		0			0.00256063	0								0.000481585
blages-1		0			0	0								0
blages-19		0			0	0								0
blages-20		0			0	0								0
blages-5		0			0	0								0
blaimp-14		0		0	0	0					0		0	0
blaimp-15		0		0	0	0			0		0		0	0
blaimp-4				0	0	0							0	0
blaimp-48		0		0	0	0					0		0	0
blaimp-54		0		0	0	0					0		0	0
blakpc-14		0	0	0		0			0				0	0
blakpc-18		0	0	0		0			0		0		0	0
blakpc-19		0	0	0		0			0				0	0
blakpc-2		0.540319	0.522682	0.319799	0.975257	0.671229			0.956585		1.36097		1.24806	0.722134
blakpc-23		0	0	0		0			0				0	0
blakpc-24		0	0	0		0			0		0		0	0
blakpc-26		0	0	0		0			0		0		0	0
blakpc-28		0	0	0		0			0				0	0
blakpc-29		0	0	0		0			0				0	0
blakpc-3		0.0479478	0.239248	0.186344	0.309156	0.259595			1.06561		1.02717		0.71318	0.174747
blakpc-30		0	0	0		0			0		0		0	0
blakpc-34		0	0	0		0			0				0	0
blakpc-35		0	0	0	0	0					0		0	0
blakpc-38		0	0	0		0			0				0	0
blakpc-4		0		0	0	0							0
blakpc-41		0	0	0		0			0				0	0
blakpc-6		0	0	0		0			0				0	0
blakpc-8		0	0	0	0	0			0		0		0	0
blakpc-9		0	0	0		0			0				0	0
blalap-1		0.00463509												0
blalap-2		0.0441085												0.000233373
blandm-1		0		0.0992904	0.270893	0.213028			0.83333		0.241975		0.568299	0.213428
blandm-19					0				0				0	0
blandm-4					0.182589	0.104719			0.25855				0.176156
blandm-5		0		0	0.0199845	0			0.0261831		0.215992		0.0359923	0.00829454
blandm-7		0		0	0	0			0		0		0	0
blaoxa-1		0.26434		0.314957										0.179142
blaoxa-10		0	0.00185046											0.0099447
blaoxa-181		0		0.0277143					0.275683		0.100063		0.199824	0.0122059
blaoxa-2		0				0.00401217								0.00458692
blaoxa-232		0												0
blaoxa-245									0.0895488
blaoxa-48		0									0.0816981		0.220446	0.22865
blaoxa-9		0.333205
blasco-1		0												0
blasfo-1
blashv-1		0.11233												0.0462052
blashv-100		0	0	0		0	0							0
blashv-102		0	0	0		0	0							0
blashv-105		0	0	0		0	0							0.000974502
blashv-106		0.0955516	0.110765	0.131171		0.152496	0.136471							0.236885
blashv-107		0												0
blashv-11		0.0380119												0.00539658
blashv-12		0.50299	0.341681	0.223619		0.40033	0.529354							0.20096
blashv-129		0	0	0.00472058		0	0							0
blashv-13		0	0	0		0	0							0
blashv-14		0												0
blashv-141		0												0
blashv-15			0	0		0	0							0
blashv-164		0												0
blashv-18			0	0		0	0							0
blashv-2		0	0	0		0	0							0
blashv-25		0												0
blashv-26		0.0657944												0.0475946
blashv-27		0.0694705	0.00646863	0.0063711		0.0153486	0.0716893							0.0398889
blashv-2a			0	0		0	0							0
blashv-30		0.00534773	0.0513849	0.00371633		0.0572812	0.0598815							0
blashv-31		0	0.00199709	0.00208394		0	0.0087334							0.00047992
blashv-32		0												0
blashv-33		0.00127204												0.00260635
blashv-38		0	0	0		0	0							0
blashv-40		0	0.0210335	0.0181909		0.0639977	0.12214							0.0720982
blashv-41				0		0	0							0
blashv-42			0	0		0								0
blashv-44		0												0
blashv-45		0	0	0		0	0							0
blashv-49		0												0
blashv-5		0	0.00522895	0.00344913		0.00736412	0.00641292							0.00174951
blashv-55		0	0	0		0	0							0
blashv-56		0.102784												0.00887205
blashv-60		0.0121956												0
blashv-61		0												0
blashv-62		0												0
blashv-66		0	0	0		0	0							0
blashv-7			0	0		0	0							0
blashv-70		0.0224001	0.00296609	0.00578216		0.00152392	0.0368446							0.0146604
blashv-71		0												0
blashv-72		0												0
blashv-74		0												0
blashv-75		0.0225711												0.00347815
blashv-76		0												0.000831688
blashv-77		0												0
blashv-78		0												0
blashv-79		0												0
blashv-80		0												0
blashv-81		0.0041971												0.00251686
blashv-82		0												0.000483349
blashv-85		0												0
blashv-86		0	0	0		0	0							0
blashv-89		0												0
blashv-98		0.00849884	0.0420245	0.0647224		0.0292021	0.109715							0
blashv-99		0.000869508	0	0.0317999		0.0456853	0.0078274							0.00271873
blatem-12		0	0			0	0							0
blatem-122		0												0
blatem-126		0	0			0	0							0
blatem-133
blatem-135		0												0
blatem-141		0												0
blatem-15		0	0	0		0	0							0
blatem-163		0												0
blatem-168		0	0	0		0	0.000501599							0
blatem-183		0												0
blatem-1a		0.150441												0.106831
blatem-1b		0.196714												0.0680065
blatem-1c		0												0.0135347
blatem-1d		0												0
blatem-2		0												0
blatem-206		0												0
blatem-207		0	0	0		0	0							0
blatem-213		0	0	0		0	0							0
blatem-29		0	0.000780199	0.000185778		0	0							0
blatem-30		0												0
blatem-33		0												0
blatem-34		0												0
blatem-35		0												0
blatem-40		0												0
blatem-54		0												0
blatem-55		0												0
blatem-57		0												0
blatem-63
blatem-79		0												0.000280785
blatem-9		0	0			0	0							0
blatem-93		0	0	0		0	0							0
blatem-97														0
blatem-98														0
blatem-99														0
blaveb-1		0	0	0.00194313	0.000447462	0								0
blavim-1		0		0	0	0			0		0		0	0
blavim-19		0		0	0	0					0		0	0
blavim-27		0		0	0	0			0		0		0	0
blavim-33						0			0
blavim-4		0		0	0	0			0		0		0	0
dfra1																	0.0739477
dfra12																	0.83674
dfra14																	0.814918
dfra15																	0.0338475
dfra16																	0
dfra17																	0.0255245
dfra18																	0
dfra19																	0.0105747
dfra21																	0
dfra22																	0.0477452
dfra23																	0
dfra26																	0
dfra27																	0.0529522
dfra30																	0.0117326
dfra32																	0
dfra35																	0
dfra5																	0.0443333
dfra7																	0
dfra8																	0.00851969
dfrb3																	0
ompk36 p.a217s									0.0234918		0.0518558		0.0272443
ompk36 p.l217s									0		0		0
ompk36 p.n218h									0.00596761		0.0617967		0.0222516
ompk37 p.e244d											0		0
ompk37 p.f128m											0		0
ompk37 p.f70m											0		0
ompk37 p.i128m									0		0		0.00439197
ompk37 p.i70m									0		0		0.00161667
ompk37 p.n230g									0.0130598		0.0588121		0.0609866
ompk37 p.t234h											0		0
oqxa								0.0381541									0.0121109
oqxb								0.0131127									0.0442619
qepa1								0
qnra1								0.00657541
qnra7								0
qnrb1								0.108099
qnrb17								0.00286447
qnrb19								0.00405363
qnrb2								0.0052853
qnrb32								0
qnrb4								0.0134539
qnrb5								0
qnrb52								0
qnrb6								0.00409507
qnrb81								0
qnrb9								0
qnrb91								0
qnrs1								0.0550831
rmtb	0.213491									0.0355166						0
rmtc	0									0						0
rmtf	0.0916978									0.109977						0.0282612
rmth	0									0						0
sul1																	0.783304
sul2																	1.0187
sul3																	0.0277231
tet(a)															1.06629
tet(b)															0
tet(d)															0.534044
tet(g)															0
tet(m)															0
tet(w)															0
tet(x)															0
tmexc3															0
tmexd3															0
toprj3															0
Number of genes	22	165	106	120	48	150	72	28	36	20	32	8	46	209	11	26	26

## Sheet: RGI
	amikacin	ampicillin/sulbactam	aztreonam	cefazolin	cefepime	cefoxitin	ceftazidime	ceftriaxone	cefuroxime	ciprofloxacin	ertapenem	gentamicin	imipenem	levofloxacin	meropenem	piperacillin/tazobactam	tetracycline	tobramycin	trimethoprim/sulfamethoxazole
AAC(3)-IIc												0.0806274						0.0266341
AAC(3)-IId												0.578027						0.14342
AAC(3)-IIe												1.59472						0.468349
AAC(3)-IIg												0						0
AAC(3)-IVa												0.142722						0.103557
AAC(3)-Ia												0
AAC(3)-Ib												0
AAC(3)-VIa												0
AAC(6')-29b	0																	0
AAC(6')-I33	0																	0
AAC(6')-IIa												0						0
AAC(6')-IIc												0						0
AAC(6')-Ia	0																	0
AAC(6')-Iaf	0																	0
AAC(6')-Ib	0.0565433																	0.0217542
AAC(6')-Ib'	0																	0
AAC(6')-Ib-cr1	0									0								0
AAC(6')-Ib-cr4	0									0								0
AAC(6')-Ib-cr5	0.051711									0.103462								0.539817
AAC(6')-Ib-cr9	0									0								0
AAC(6')-Ib10	0.963369																	1.21646
AAC(6')-Ib3	0																	0
AAC(6')-Ib4	0																	0
AAC(6')-Ib8	0																	0
AAC(6')-Ib9	0.0376217																	0.0519534
AAC(6')-Il	0.000509328																	0
AAC(6')-Im	0																	0
AAC(6')-Iq	0																	0
ACC-1			0		0		0									0
ANT(2'')-Ia												0.142566						0.115693
APH(3')-Ia												0.161259
APH(3')-Ib												0
APH(3')-VIa	0.0357302											0.0192294
APH(3')-VIb	0											0
AcrF										0
CMY-136									0
CMY-2		0		0		0.00889753	0.00240123	0			0.00624758
CTX-M-15		1.31984		1.87038			1.66763	2.21786
CTX-M-27		0		0			0.027182				0.0205664
CTX-M-3		0.00056552		0.0017547		0.00676448	0.00439476	0.00801864
CTX-M-55							0.052683	0
CrcB												0.0231488						0.0116523
Escherichia coli AcrAB-TolC with MarR mutations conferring resistance to ciprofloxacin and tetracycline		0								0							0.00407926
Escherichia coli folP with mutation conferring resistance to sulfonamides																			0
Escherichia coli gyrA conferring resistance to fluoroquinolones										0.260373				0.234023
Escherichia coli mdfA																	0
Escherichia coli parC conferring resistance to fluoroquinolones										1.81397				2.25396
Escherichia coli soxS with mutation conferring antibiotic resistance		0								0							0
Haemophilus influenzae PBP3 conferring resistance to beta-lactam antibiotics		0						0
KPC-94							0								0
Klebsiella pneumoniae KpnE					0			0									0
Klebsiella pneumoniae KpnF					0			0									0
Klebsiella pneumoniae KpnG							0			0	0	0	0.00192798			0.00398397		0.00230586
Klebsiella pneumoniae KpnH							0			0.000203989	0.0168077	0	0.00294629			0.00525368		0.00206783
Klebsiella pneumoniae OmpK37						0.0679087
Klebsiella pneumoniae acrR with mutation conferring multidrug antibiotic resistance		0															0
Klebsiella pneumoniae ramR mutants		0.062003															0.0483621
LAP-2					0.00686073				0.0225553							0.0337216
LptD													0.0103144
NDM-1											0.841175		0.118215		0.374486
NDM-5						0.00962758	0				0.0114365
OXA-1		0.235911														0.194808
OXA-2		0					0.00849469								0.00239089
QepA2										0
QnrA1										0.0172087				0.0067075
QnrB1										0.496901				0.0713208
QnrB17										0.0350259				0.0141164
QnrB19										0.000995718				0.00481169
QnrB2										0				0
QnrB20										0.00303691				0
QnrB4										0.00712346				0
QnrB6										0.0498982				0.0183765
QnrB7										0				0
QnrB76										0				0
QnrB9										0				0
QnrS1										0.2596				0.0815419
SCO-1					0		0		0							0.0202895
SHV-1		0.141053
SHV-12							0.465066	0.528715
Salmonella enterica gyrA conferring resistance to fluoroquinolones										0.0317986
Salmonella isangi gyrA conferring resistance to fluoroquinolones										0.796674
Salmonella isangi gyrB conferring resistance to fluoroquinolones										0
Salmonella serovars gyrB conferring resistance to fluoroquinolones										0.122745				0.214649
Shigella flexneri acrA		0.0528719								0.00678985							0.0240574
TEM-1		0.581418		0.432656
TEM-104		0					0.00228729
TEM-135		0
TEM-15		0					0
TEM-163		0					0
TEM-19		0					0
TEM-190		0					0
TEM-2		0					0
TEM-206		0					0
TEM-209		0					0
TEM-214		0					0
TEM-244		0					0
TEM-247		0					0
TEM-26		0					0
TEM-32		0					0
TEM-34		0					0
TEM-40		0					0
TEM-63		0					0
acrB		0															0.000946753
acrD	0.0108967											0.000324339						0.0116758
adeF																	0.0639931
aphA15	0
armA	0.338655											0.339247						0.0366422
baeR	0											0						0
dfr22																			0.0486707
dfrA1																			0.0795431
dfrA12																			0.947962
dfrA14																			0.851624
dfrA15																			0.0292318
dfrA15b																			0
dfrA16																			0
dfrA17																			0.0249013
dfrA18																			0
dfrA19																			0.00956572
dfrA21																			0
dfrA23																			0
dfrA25																			0
dfrA26																			0
dfrA27																			0.0540335
dfrA30																			0
dfrA32																			0
dfrA35																			0
dfrA5																			0.0575845
dfrA7																			0
dfrA8																			0.0133895
dfrB3																			0
fosA5										0.0546891		0.197611
marA		0															0.00494886
oqxA										0.021022									0.0172196
oqxB										0.0376513									0.0402828
rmtB	0.144241											0.0775105						0
rmtC	0											0						0
rmtF												0.0839407
rmtH	0											0						0
rsmA																			0
sul1																			0.664837
sul2																			1.03615
sul3																			0.0263107
tet(A)																	1.09297
tet(B)																	0
tet(C)																	0
tet(D)																	0.752334
tet(M)																	0
tet(W)																	0
tet(W/N/W)																	0
tet(X4)																	0
tet(X6)																	0
tetR																	0
Number of genes	27	33	1	5	5	4	29	8	3	32	6	26	4	15	3	6	21	35	29

## Sheet: SraX
	amikacin	ampicillin/sulbactam	cefazolin	cefepime	cefoxitin	ceftazidime	ceftriaxone	cefuroxime	ciprofloxacin	ertapenem	gentamicin	imipenem	levofloxacin	meropenem	tetracycline	tobramycin	trimethoprim/sulfamethoxazole
AAC(3)-IIb	0										0					0
AAC(3)-IIc	0										0					0
AAC(3)-IId	0.066735										0.606836					0.138561
AAC(3)-IIe	0.091206										1.68554					0.577259
AAC(3)-IV	0.00915325										0.126337					0.0395216
AAC(3)-Ia	0										0					0
AAC(3)-Id	0										0					0
AAC(6')-29b	0										0					0
AAC(6')-33	0										0					0
AAC(6')-IIa	0										0					0
AAC(6')-IIc	0										0					0
AAC(6')-Iaf	0										0					0
AAC(6')-Ib	0										0.0265562					0.00339818
AAC(6')-Ib'	0.664057										0.131058					0.429007
AAC(6')-Ib-Hangzhou	0										0					0
AAC(6')-Ib-Suzhou	0										0.00143055					0
AAC(6')-Ib-cr									0.433857				0.0658614
AAC(6')-Ib3	0.0390743										0.00320037					0.0633694
AAC(6')-Ib4	0										0					0
AAC(6')-Ib7	0										0					0
AAC(6')-Il	0										0					0
AAC(6')-Im	0										0					0
AAC(6')-Iq	0										0					0
ANT(2'')-Ia	0.0234374										0.148492					0.0860899
ANT(9)-Ia											0
APH(2'')-IIa	0										0					0
APH(3'')-Ib	0.0742658										0.0860312					0.0715449
APH(3')-IIIa	0										0					0
APH(3')-Ia	0.137638										0.0653006					0.272985
APH(3')-VI	0.0429015										0.00964159					0.000593837
APH(3')-VIa	0										0					0
APH(4)-Ia	0.011873										0.000593995					0.00247123
APH(6)-Id	0.101174										0.0396049					0.257552
AcrF									0
CARB-1		0
CARB-16		0
CARB-3		0.000816841
CMY-2			0	0.00238658	0.0115368	0.0013902	0	0
CTX-M-1			0	0	0	0	0	0
CTX-M-107			0.0145919	0.0105231	0	0.0123275	0.0151271	0
CTX-M-11			0	0	0	0	0	0
CTX-M-134				0	0	0		0
CTX-M-14			0.061506	0.0491937	0.0327643	0.0223369	0.0722884	0.08156
CTX-M-15			2.05802	0.470693	0.0635054	1.53585	2.04179	1.5977
CTX-M-2			0	0	0	0	0	0
CTX-M-27			0.0047016	0.00428538	0.00877517	0.0261944	0.00413776	0.0365538
CTX-M-3			0.0112771	0.00351088	0.00293799	0.00385652	0.0133267	0.018192
CTX-M-40				0	0	0		0
CTX-M-55			0	0.0116459	0.0163102	0.053387	0	0.0783641
CTX-M-62			0	0	0	0	0
CTX-M-63							0
CTX-M-65			0	0	0	0	0	0
CTX-M-8				0		0
CTX-M-98			0	0	0	0	0	0
DHA-1			0	0.00960601	0.0428182	0.0216917	0	0.00996593
DHA-6			0	0	0	0	0
Escherichia_coli_ampH_beta-lactamase			0		0	0	0
FONA-6
FOX-5			0	0	0.00165819	0	0	0
GES-19												0		0
GES-5										0		0		0
IMP-14												0		0
IMP-15										0		0		0
IMP-4														0
Klebsiella_pneumoniae_acrA									0.0211446				0.011632
LAP-2									0.0298815				0.048
NDM-1										0.780764		0.124418		0.397685
NDM-4										0.240893				0.159866
NDM-5										0.017741		0.136545		0.0288402
NDM-7										0		0		0
NmcR												0
OXA-1			0		0	0	0	0
OXA-10			0.00601904	0.0118087	0.00759129	0.00528023	0	0.0481782
OXA-16				0	0	0		0
OXA-181			0	0.021783	0.156641	0.010763	0	0.0947231
OXA-2										0.000348635		0.00349045		0.00175208
OXA-232			0	0.0170067	0.00489213	0	0	0
OXA-244						0
OXA-245						0.0103036
OXA-33			0.212308	0.458848	0.1933	0.100423	0.266046	0.276521
OXA-48			0.0081106	0.0231075	0.0631893	0.0168274	0.0115449	0
OXA-9			0.743671	0.370435	0.693026	0.631594	0.695163	0.670582
Omp1									0				0
QepA4									0
QnrA1									0.0055195				0.00290638
QnrA3									0				0
QnrB1									0.173278				0.31917
QnrB17									0.00415786				0.0319178
QnrB19									0.00283998				0.00144913
QnrB2									0.0021476				0.0029511
QnrB4									0.0132081				0.00294631
QnrB6									0.00126122				0.000590535
QnrS1									0.110238				0.039969
SHV-1										0.141791		0.122851		0.0298234
SHV-100										0		0		0
SHV-103										0				0
SHV-108										0		0		0
SHV-11										0.313		0.189316		0.204572
SHV-110										0				0
SHV-119										0		0		0
SHV-12										0.0140765		0.145513		0.121938
SHV-120										0		0		0
SHV-121												0		0
SHV-122														0
SHV-133												0		0
SHV-14												0		0
SHV-142												0		0
SHV-144														0
SHV-159										0		0		0
SHV-161												0		0
SHV-164										0				0
SHV-167														0
SHV-168												0		0
SHV-179										0.00145403		0.00509976		0.000131224
SHV-185												0		0
SHV-187										0		0		0.000479333
SHV-19										0.0091554		0		0.00323355
SHV-2										0		0		0
SHV-22										0.00366369		0.00292596		0.00134066
SHV-26										0.00942432		0.00901897		0.00509984
SHV-27										0.0298111		0.0505882		0.0410738
SHV-28										0.0655929		0.0447986		0.0613146
SHV-2A										0		0		0
SHV-30										0		0		0
SHV-32										0		0		0
SHV-33												0		0
SHV-36										0.013179		0		0
SHV-37										0				0
SHV-38										0				0
SHV-40										0				0
SHV-42										0				0
SHV-5										0.00217269		0.0122075		0.00963398
SHV-52										0		0		0
SHV-53										0.053373		0.0580451		0.0562884
SHV-60										0		0		0
SHV-62										0		0		0
SHV-65										0		0		0
SHV-7												0.0203532		0.0123353
SHV-71										0		0		0
SHV-75										0.0440134		0		0.000733134
SHV-76										0.121855		0.00333078		0.00111054
SHV-77										0		0		0
SHV-80										0				0
SHV-83										0.00212853		0.0132966		0.00816948
SHV-84										0.0118144		0.00339823		0.0128719
SHV-94										0		0		0
VIM-1										0		0		0
VIM-19												0		0
VIM-27										0		0		0
VIM-33										0
VIM-4										0		0		0
aadA	0.241191										0.200571					0.147169
aadA13	0										0					0
aadA16	0.0377695										0.0300654					0.0370409
aadA17	0										0					0
aadA2	0.452649										0.0691632					0.271512
aadA22	0.000670636										0
aadA23	0										0					0
aadA24	0										0					0
aadA3	0										0					0
aadA4											0
aadA5	0.00115848										0.00372154					0.00558383
aadA8b	0										0
acrA									0.00363029				0.0330359
acrB									0.0461789				0.0472935
acrE									0.000269389				0
acrF									0.00152534				0.00658916
aphA15	0										0					0
armA	0.426977										0.366702					0.0493413
emrA									0.0149946				0.0173967
emrB									0.0458299				0.0591694
hmrM									0.174592				0.154329
mdfA															0.287
mdtH									0.172231				0.238708
oqxA									0.0676653				0.12253
oqxB									0.0142295				0.0457222
protein	0										0					0
qacH									0.0227834				0.0167829
rmtB	0.248493										0.0391388					0
rmtC	0										0					0
rmtF	0.0774823										0.0854149					0.0210898
rmtH	0										0					0
sdiA									0.192329				0.032322
sul1																	0.995024
sul2																	0.912158
sul3																	0.0174103
tet(B)															0
tet(C)															0
tet(D)															0.707742
tet(G)															0.0171799
tetC															0
tetD															0
tetM															0
tetW															0
Number of genes	49	3	24	26	27	30	25	24	27	52	51	55	25	67	9	47	3

## Sheet: StarAMR
	amikacin	ampicillin	ampicillin/sulbactam	aztreonam	cefepime	cefoxitin	ceftazidime	ceftriaxone	ciprofloxacin	ertapenem	gentamicin	imipenem	meropenem	piperacillin/tazobactam	tetracycline	tobramycin	trimethoprim/sulfamethoxazole
OqxA									0.00491853								0.00942916
OqxB									0.0191565								0.0470936
aac(3)-IIa											1.66541					0.54969
aac(3)-IId											0.595846					0.151459
aac(3)-IIe											0					0
aac(3)-IV											0.161166					0.101806
aac(3)-Ia											0
aac(3)-Ib											0
aac(3)-VIa											0
aac(6')-29b	0															0
aac(6')-33	0															0
aac(6')-IIa											0					0
aac(6')-IIc											0					0
aac(6')-Ia	0															0
aac(6')-Ib	0.917761															0.0388228
aac(6')-Ib-Hangzhou	0.0257227															0.00105769
aac(6')-Ib-cr	0.266506								1.0723							1.70299
aac(6')-Ib3	0.152696															0.0126357
aac(6')-Il	0															0
aac(6')-Im	0															0
aac(6')-Ip	0															0
aac(6')-Iq	0															0
ant(2'')-Ia											0.156211					0.122176
aph(2'')-Ib	0										0					0
aph(3')-VI	0.0316351
aph(3')-VIa	0										0
aph(3')-VIb	0										0
armA	0.401087										0.386732					0.0350782
blaACC-1		0	0			0	0							0
blaACC-1		0	0			0	0							0
blaACC-1		0	0			0	0							0
blaACC-1		0	0			0	0							0
blaACC-1		0	0			0	0							0
blaACC-1		0	0			0	0							0
blaACC-1		0	0			0	0							0
blaACC-1		0	0			0	0							0
blaACC-1		0	0			0	0							0
blaACC-1		0	0			0	0							0
blaACC-1		0	0			0	0							0
blaACC-1		0	0			0	0							0
blaACC-1		0	0			0	0							0
blaACC-1		0	0			0	0							0
blaACC-1		0	0			0	0							0
blaACC-1		0	0			0	0							0
blaACC-1		0	0			0	0							0
blaACC-1		0	0			0	0							0
blaACC-1		0	0			0	0							0
blaACC-1		0	0			0	0							0
blaACC-1		0	0			0	0							0
blaACC-1		0	0			0	0							0
blaACC-1		0	0			0	0							0
blaACC-1		0	0			0	0							0
blaACC-1		0	0			0	0							0
blaACC-1		0	0			0	0							0
blaACC-1		0	0			0	0							0
blaACC-1		0	0			0	0							0
blaACC-1		0	0			0	0							0
blaACC-1		0	0			0	0							0
blaACC-1		0	0			0	0							0
blaACC-1		0	0			0	0							0
blaCARB-2		0	0.00577796											0.00371226
blaCMY-2		0	0			0.0138094	0.00199825							0.00187959
blaCMY-2		0	0			0.0138094	0.00199825							0.00187959
blaCMY-2		0	0			0.0138094	0.00199825							0.00187959
blaCMY-2		0	0			0.0138094	0.00199825							0.00187959
blaCMY-2		0	0			0.0138094	0.00199825							0.0012816
blaCMY-2		0	0			0.0138094	0.00199825							0.0012816
blaCMY-2		0	0			0.0138094	0.00199825							0.0012816
blaCMY-2		0	0			0.0138094	0.00199825							0.0012816
blaCMY-2		0	0			0.0138094	0.00199825							0.00126764
blaCMY-2		0	0			0.0138094	0.00199825							0.00126764
blaCMY-2		0	0			0.0138094	0.00199825							0.00126764
blaCMY-2		0	0			0.0138094	0.00199825							0.00126764
blaCMY-2		0	0			0.0138094	0.00199825							0.00120995
blaCMY-2		0	0			0.0138094	0.00199825							0.00120995
blaCMY-2		0	0			0.0138094	0.00199825							0.00120995
blaCMY-2		0	0			0.0138094	0.00199825							0.00120995
blaCMY-2		0	0			0.0138094	0.00199825							0.000669645
blaCMY-2		0	0			0.0138094	0.00199825							0.000669645
blaCMY-2		0	0			0.0138094	0.00199825							0.000669645
blaCMY-2		0	0			0.0138094	0.00199825							0.000669645
blaCMY-2		0	0			0.0138094	0.00199825							0.000611954
blaCMY-2		0	0			0.0138094	0.00199825							0.000611954
blaCMY-2		0	0			0.0138094	0.00199825							0.000611954
blaCMY-2		0	0			0.0138094	0.00199825							0.000611954
blaCMY-2		0	0			0.0138094	0.00199825							0.000597991
blaCMY-2		0	0			0.0138094	0.00199825							0.000597991
blaCMY-2		0	0			0.0138094	0.00199825							0.000597991
blaCMY-2		0	0			0.0138094	0.00199825							0.000597991
blaCMY-2		0	0			0.0138094	0.00199825							0
blaCMY-2		0	0			0.0138094	0.00199825							0
blaCMY-2		0	0			0.0138094	0.00199825							0
blaCMY-2		0	0			0.0138094	0.00199825							0
blaCMY-4		0	0			0	0							0
blaCMY-4		0	0			0	0							0
blaCMY-4		0	0			0	0							0
blaCMY-4		0	0			0	0							0
blaCMY-4		0	0			0	0							0
blaCMY-4		0	0			0	0							0
blaCMY-4		0	0			0	0							0
blaCMY-4		0	0			0	0							0
blaCMY-4		0	0			0	0							0
blaCMY-4		0	0			0	0							0
blaCMY-4		0	0			0	0							0
blaCMY-4		0	0			0	0							0
blaCMY-4		0	0			0	0							0
blaCMY-4		0	0			0	0							0
blaCMY-4		0	0			0	0							0
blaCMY-4		0	0			0	0							0
blaCMY-4		0	0			0	0							0
blaCMY-4		0	0			0	0							0
blaCMY-4		0	0			0	0							0
blaCMY-4		0	0			0	0							0
blaCMY-4		0	0			0	0							0
blaCMY-4		0	0			0	0							0
blaCMY-4		0	0			0	0							0
blaCMY-4		0	0			0	0							0
blaCMY-4		0	0			0	0							0
blaCMY-4		0	0			0	0							0
blaCMY-4		0	0			0	0							0
blaCMY-4		0	0			0	0							0
blaCMY-4		0	0			0	0							0
blaCMY-4		0	0			0	0							0
blaCMY-4		0	0			0	0							0
blaCMY-4		0	0			0	0							0
blaCMY-6		0	0			0	0							0
blaCMY-6		0	0			0	0							0
blaCMY-6		0	0			0	0							0
blaCMY-6		0	0			0	0							0
blaCMY-6		0	0			0	0							0
blaCMY-6		0	0			0	0							0
blaCMY-6		0	0			0	0							0
blaCMY-6		0	0			0	0							0
blaCMY-6		0	0			0	0							0
blaCMY-6		0	0			0	0							0
blaCMY-6		0	0			0	0							0
blaCMY-6		0	0			0	0							0
blaCMY-6		0	0			0	0							0
blaCMY-6		0	0			0	0							0
blaCMY-6		0	0			0	0							0
blaCMY-6		0	0			0	0							0
blaCMY-6		0	0			0	0							0
blaCMY-6		0	0			0	0							0
blaCMY-6		0	0			0	0							0
blaCMY-6		0	0			0	0							0
blaCMY-6		0	0			0	0							0
blaCMY-6		0	0			0	0							0
blaCMY-6		0	0			0	0							0
blaCMY-6		0	0			0	0							0
blaCMY-6		0	0			0	0							0
blaCMY-6		0	0			0	0							0
blaCMY-6		0	0			0	0							0
blaCMY-6		0	0			0	0							0
blaCMY-6		0	0			0	0							0
blaCMY-6		0	0			0	0							0
blaCMY-6		0	0			0	0							0
blaCMY-6		0	0			0	0							0
blaCMY-61		0	0			0	0							0
blaCMY-61		0	0			0	0							0
blaCMY-61		0	0			0	0							0
blaCMY-61		0	0			0	0							0
blaCMY-61		0	0			0	0							0
blaCMY-61		0	0			0	0							0
blaCMY-61		0	0			0	0							0
blaCMY-61		0	0			0	0							0
blaCMY-61		0	0			0	0							0
blaCMY-61		0	0			0	0							0
blaCMY-61		0	0			0	0							0
blaCMY-61		0	0			0	0							0
blaCMY-61		0	0			0	0							0
blaCMY-61		0	0			0	0							0
blaCMY-61		0	0			0	0							0
blaCMY-61		0	0			0	0							0
blaCMY-61		0	0			0	0							0
blaCMY-61		0	0			0	0							0
blaCMY-61		0	0			0	0							0
blaCMY-61		0	0			0	0							0
blaCMY-61		0	0			0	0							0
blaCMY-61		0	0			0	0							0
blaCMY-61		0	0			0	0							0
blaCMY-61		0	0			0	0							0
blaCMY-61		0	0			0	0							0
blaCMY-61		0	0			0	0							0
blaCMY-61		0	0			0	0							0
blaCMY-61		0	0			0	0							0
blaCMY-61		0	0			0	0							0
blaCMY-61		0	0			0	0							0
blaCMY-61		0	0			0	0							0
blaCMY-61		0	0			0	0							0
blaCMY-94		0	0			0	0							0
blaCMY-94		0	0			0	0							0
blaCMY-94		0	0			0	0							0
blaCMY-94		0	0			0	0							0
blaCMY-94		0	0			0	0							0
blaCMY-94		0	0			0	0							0
blaCMY-94		0	0			0	0							0
blaCMY-94		0	0			0	0							0
blaCMY-94		0	0			0	0							0
blaCMY-94		0	0			0	0							0
blaCMY-94		0	0			0	0							0
blaCMY-94		0	0			0	0							0
blaCMY-94		0	0			0	0							0
blaCMY-94		0	0			0	0							0
blaCMY-94		0	0			0	0							0
blaCMY-94		0	0			0	0							0
blaCMY-94		0	0			0	0							0
blaCMY-94		0	0			0	0							0
blaCMY-94		0	0			0	0							0
blaCMY-94		0	0			0	0							0
blaCMY-94		0	0			0	0							0
blaCMY-94		0	0			0	0							0
blaCMY-94		0	0			0	0							0
blaCMY-94		0	0			0	0							0
blaCMY-94		0	0			0	0							0
blaCMY-94		0	0			0	0							0
blaCMY-94		0	0			0	0							0
blaCMY-94		0	0			0	0							0
blaCMY-94		0	0			0	0							0
blaCMY-94		0	0			0	0							0
blaCMY-94		0	0			0	0							0
blaCMY-94		0	0			0	0							0
blaCTX-M-1		0	0	0	0		0	0						0
blaCTX-M-14		0	0.0558592	0.087092	0.0549972		0.0104621	0.0779482						0.00251979
blaCTX-M-14b		0	0	0	0		0	0						0
blaCTX-M-15		0.794325	1.23683	0.844767	0.690377		1.62087	2.10251						0.301481
blaCTX-M-186		0	0	0	0		0	0						0
blaCTX-M-194		0	0	0	0		0	0						0
blaCTX-M-2		0	0	0	0		0	0						0
blaCTX-M-210		0	0	0.000382685	0		0	0						0
blaCTX-M-27		0	0.00145911	0.0380775	0.00383066		0.0285223	0.00370309						0.0011019
blaCTX-M-3		0	0.00712298	0.0259637	0.00602189		0	0.0157143						0
blaCTX-M-40		0	0	0	0		0	0						0
blaCTX-M-55		0	0	0.0456041	0.0153562		0.0582791	0						0
blaCTX-M-62		0	0	0	0		0	0						0
blaCTX-M-63		0	0	0	0		0	0						0
blaCTX-M-65		0	0	0	0		0	0						0
blaCTX-M-79		0	0	0	0		0	0						0
blaCTX-M-8		0	0	0	0		0	0						0
blaCTX-M-82		0	0	0	0		0	0						0
blaCTX-M-88		0	0	0	0.00033688		0	0						0
blaCTX-M-9		0	0	0	0		0	0						0
blaCTX-M-98		0	0	0	0		0	0						0
blaDHA-1		0	0			0.050543	0.030865							0.0230499
blaDHA-1		0	0			0.050543	0.030865							0.0230499
blaDHA-1		0	0			0.050543	0.030865							0.0178468
blaDHA-1		0	0			0.050543	0.030865							0.0178468
blaDHA-1		0	0			0.050543	0.030865							0.0172451
blaDHA-1		0	0			0.050543	0.030865							0.0172451
blaDHA-1		0	0			0.050543	0.030865							0.0171365
blaDHA-1		0	0			0.050543	0.030865							0.0171365
blaDHA-1		0	0			0.050543	0.030865							0.0169214
blaDHA-1		0	0			0.050543	0.030865							0.0169214
blaDHA-1		0	0			0.050543	0.030865							0.012042
blaDHA-1		0	0			0.050543	0.030865							0.012042
blaDHA-1		0	0			0.050543	0.030865							0.0119333
blaDHA-1		0	0			0.050543	0.030865							0.0119333
blaDHA-1		0	0			0.050543	0.030865							0.0117183
blaDHA-1		0	0			0.050543	0.030865							0.0117183
blaDHA-1		0	0			0.050543	0.030865							0.0113316
blaDHA-1		0	0			0.050543	0.030865							0.0113316
blaDHA-1		0	0			0.050543	0.030865							0.0111166
blaDHA-1		0	0			0.050543	0.030865							0.0111166
blaDHA-1		0	0			0.050543	0.030865							0.011008
blaDHA-1		0	0			0.050543	0.030865							0.011008
blaDHA-1		0	0			0.050543	0.030865							0.00612849
blaDHA-1		0	0			0.050543	0.030865							0.00612849
blaDHA-1		0	0			0.050543	0.030865							0.00591347
blaDHA-1		0	0			0.050543	0.030865							0.00591347
blaDHA-1		0	0			0.050543	0.030865							0.00580485
blaDHA-1		0	0			0.050543	0.030865							0.00580485
blaDHA-1		0	0			0.050543	0.030865							0.00520313
blaDHA-1		0	0			0.050543	0.030865							0.00520313
blaDHA-1		0	0			0.050543	0.030865							0
blaDHA-1		0	0			0.050543	0.030865							0
blaDHA-6		0	0			0	0							0
blaDHA-6		0	0			0	0							0
blaDHA-6		0	0			0	0							0
blaDHA-6		0	0			0	0							0
blaDHA-6		0	0			0	0							0
blaDHA-6		0	0			0	0							0
blaDHA-6		0	0			0	0							0
blaDHA-6		0	0			0	0							0
blaDHA-6		0	0			0	0							0
blaDHA-6		0	0			0	0							0
blaDHA-6		0	0			0	0							0
blaDHA-6		0	0			0	0							0
blaDHA-6		0	0			0	0							0
blaDHA-6		0	0			0	0							0
blaDHA-6		0	0			0	0							0
blaDHA-6		0	0			0	0							0
blaDHA-6		0	0			0	0							0
blaDHA-6		0	0			0	0							0
blaDHA-6		0	0			0	0							0
blaDHA-6		0	0			0	0							0
blaDHA-6		0	0			0	0							0
blaDHA-6		0	0			0	0							0
blaDHA-6		0	0			0	0							0
blaDHA-6		0	0			0	0							0
blaDHA-6		0	0			0	0							0
blaDHA-6		0	0			0	0							0
blaDHA-6		0	0			0	0							0
blaDHA-6		0	0			0	0							0
blaDHA-6		0	0			0	0							0
blaDHA-6		0	0			0	0							0
blaDHA-6		0	0			0	0							0
blaDHA-6		0	0			0	0							0
blaDHA-7		0	0			0	0							0
blaDHA-7		0	0			0	0							0
blaDHA-7		0	0			0	0							0
blaDHA-7		0	0			0	0							0
blaDHA-7		0	0			0	0							0
blaDHA-7		0	0			0	0							0
blaDHA-7		0	0			0	0							0
blaDHA-7		0	0			0	0							0
blaDHA-7		0	0			0	0							0
blaDHA-7		0	0			0	0							0
blaDHA-7		0	0			0	0							0
blaDHA-7		0	0			0	0							0
blaDHA-7		0	0			0	0							0
blaDHA-7		0	0			0	0							0
blaDHA-7		0	0			0	0							0
blaDHA-7		0	0			0	0							0
blaDHA-7		0	0			0	0							0
blaDHA-7		0	0			0	0							0
blaDHA-7		0	0			0	0							0
blaDHA-7		0	0			0	0							0
blaDHA-7		0	0			0	0							0
blaDHA-7		0	0			0	0							0
blaDHA-7		0	0			0	0							0
blaDHA-7		0	0			0	0							0
blaDHA-7		0	0			0	0							0
blaDHA-7		0	0			0	0							0
blaDHA-7		0	0			0	0							0
blaDHA-7		0	0			0	0							0
blaDHA-7		0	0			0	0							0
blaDHA-7		0	0			0	0							0
blaDHA-7		0	0			0	0							0
blaDHA-7		0	0			0	0							0
blaFOX-5		0	0			0.0010369	0							0
blaFOX-5		0	0			0.0010369	0							0
blaFOX-5		0	0			0.0010369	0							0
blaFOX-5		0	0			0.0010369	0							0
blaFOX-5		0	0			0.0010369	0							0
blaFOX-5		0	0			0.0010369	0							0
blaFOX-5		0	0			0.0010369	0							0
blaFOX-5		0	0			0.0010369	0							0
blaFOX-5		0	0			0.0010369	0							0
blaFOX-5		0	0			0.0010369	0							0
blaFOX-5		0	0			0.0010369	0							0
blaFOX-5		0	0			0.0010369	0							0
blaFOX-5		0	0			0.0010369	0							0
blaFOX-5		0	0			0.0010369	0							0
blaFOX-5		0	0			0.0010369	0							0
blaFOX-5		0	0			0.0010369	0							0
blaFOX-5		0	0			0.0010369	0							0
blaFOX-5		0	0			0.0010369	0							0
blaFOX-5		0	0			0.0010369	0							0
blaFOX-5		0	0			0.0010369	0							0
blaFOX-5		0	0			0.0010369	0							0
blaFOX-5		0	0			0.0010369	0							0
blaFOX-5		0	0			0.0010369	0							0
blaFOX-5		0	0			0.0010369	0							0
blaFOX-5		0	0			0.0010369	0							0
blaFOX-5		0	0			0.0010369	0							0
blaFOX-5		0	0			0.0010369	0							0
blaFOX-5		0	0			0.0010369	0							0
blaFOX-5		0	0			0.0010369	0							0
blaFOX-5		0	0			0.0010369	0							0
blaFOX-5		0	0			0.0010369	0							0
blaFOX-5		0	0			0.0010369	0							0
blaGES-19		0	0			0	0							0
blaGES-20		0	0			0	0							0
blaGES-5		0	0			0	0							0
blaIMP-15		0	0		0	0	0			0		0	0	0
blaIMP-15		0	0		0	0	0			0		0	0	0
blaIMP-15		0	0		0	0	0			0		0	0	0
blaIMP-15		0	0		0	0	0			0		0	0	0
blaIMP-15		0	0		0	0	0			0		0	0	0
blaIMP-15		0	0		0	0	0			0		0	0	0
blaIMP-15		0	0		0	0	0			0		0	0	0
blaIMP-15		0	0		0	0	0			0		0	0	0
blaIMP-15		0	0		0	0	0			0		0	0	0
blaIMP-15		0	0		0	0	0			0		0	0	0
blaIMP-15		0	0		0	0	0			0		0	0	0
blaIMP-15		0	0		0	0	0			0		0	0	0
blaIMP-15		0	0		0	0	0			0		0	0	0
blaIMP-15		0	0		0	0	0			0		0	0	0
blaIMP-15		0	0		0	0	0			0		0	0	0
blaIMP-15		0	0		0	0	0			0		0	0	0
blaIMP-15		0	0		0	0	0			0		0	0	0
blaIMP-15		0	0		0	0	0			0		0	0	0
blaIMP-15		0	0		0	0	0			0		0	0	0
blaIMP-15		0	0		0	0	0			0		0	0	0
blaIMP-15		0	0		0	0	0			0		0	0	0
blaIMP-15		0	0		0	0	0			0		0	0	0
blaIMP-15		0	0		0	0	0			0		0	0	0
blaIMP-15		0	0		0	0	0			0		0	0	0
blaIMP-15		0	0		0	0	0			0		0	0	0
blaIMP-15		0	0		0	0	0			0		0	0	0
blaIMP-15		0	0		0	0	0			0		0	0	0
blaIMP-15		0	0		0	0	0			0		0	0	0
blaIMP-15		0	0		0	0	0			0		0	0	0
blaIMP-15		0	0		0	0	0			0		0	0	0
blaIMP-15		0	0		0	0	0			0		0	0	0
blaIMP-15		0	0		0	0	0			0		0	0	0
blaIMP-4		0	0		0	0	0			0		0	0	0
blaIMP-4		0	0		0	0	0			0		0	0	0
blaIMP-4		0	0		0	0	0			0		0	0	0
blaIMP-4		0	0		0	0	0			0		0	0	0
blaIMP-4		0	0		0	0	0			0		0	0	0
blaIMP-4		0	0		0	0	0			0		0	0	0
blaIMP-4		0	0		0	0	0			0		0	0	0
blaIMP-4		0	0		0	0	0			0		0	0	0
blaIMP-4		0	0		0	0	0			0		0	0	0
blaIMP-4		0	0		0	0	0			0		0	0	0
blaIMP-4		0	0		0	0	0			0		0	0	0
blaIMP-4		0	0		0	0	0			0		0	0	0
blaIMP-4		0	0		0	0	0			0		0	0	0
blaIMP-4		0	0		0	0	0			0		0	0	0
blaIMP-4		0	0		0	0	0			0		0	0	0
blaIMP-4		0	0		0	0	0			0		0	0	0
blaIMP-4		0	0		0	0	0			0		0	0	0
blaIMP-4		0	0		0	0	0			0		0	0	0
blaIMP-4		0	0		0	0	0			0		0	0	0
blaIMP-4		0	0		0	0	0			0		0	0	0
blaIMP-4		0	0		0	0	0			0		0	0	0
blaIMP-4		0	0		0	0	0			0		0	0	0
blaIMP-4		0	0		0	0	0			0		0	0	0
blaIMP-4		0	0		0	0	0			0		0	0	0
blaIMP-4		0	0		0	0	0			0		0	0	0
blaIMP-4		0	0		0	0	0			0		0	0	0
blaIMP-4		0	0		0	0	0			0		0	0	0
blaIMP-4		0	0		0	0	0			0		0	0	0
blaIMP-4		0	0		0	0	0			0		0	0	0
blaIMP-4		0	0		0	0	0			0		0	0	0
blaIMP-4		0	0		0	0	0			0		0	0	0
blaIMP-4		0	0		0	0	0			0		0	0	0
blaIMP-54		0	0		0	0	0			0		0	0	0
blaIMP-54		0	0		0	0	0			0		0	0	0
blaIMP-54		0	0		0	0	0			0		0	0	0
blaIMP-54		0	0		0	0	0			0		0	0	0
blaIMP-54		0	0		0	0	0			0		0	0	0
blaIMP-54		0	0		0	0	0			0		0	0	0
blaIMP-54		0	0		0	0	0			0		0	0	0
blaIMP-54		0	0		0	0	0			0		0	0	0
blaIMP-54		0	0		0	0	0			0		0	0	0
blaIMP-54		0	0		0	0	0			0		0	0	0
blaIMP-54		0	0		0	0	0			0		0	0	0
blaIMP-54		0	0		0	0	0			0		0	0	0
blaIMP-54		0	0		0	0	0			0		0	0	0
blaIMP-54		0	0		0	0	0			0		0	0	0
blaIMP-54		0	0		0	0	0			0		0	0	0
blaIMP-54		0	0		0	0	0			0		0	0	0
blaIMP-54		0	0		0	0	0			0		0	0	0
blaIMP-54		0	0		0	0	0			0		0	0	0
blaIMP-54		0	0		0	0	0			0		0	0	0
blaIMP-54		0	0		0	0	0			0		0	0	0
blaIMP-54		0	0		0	0	0			0		0	0	0
blaIMP-54		0	0		0	0	0			0		0	0	0
blaIMP-54		0	0		0	0	0			0		0	0	0
blaIMP-54		0	0		0	0	0			0		0	0	0
blaIMP-54		0	0		0	0	0			0		0	0	0
blaIMP-54		0	0		0	0	0			0		0	0	0
blaIMP-54		0	0		0	0	0			0		0	0	0
blaIMP-54		0	0		0	0	0			0		0	0	0
blaIMP-54		0	0		0	0	0			0		0	0	0
blaIMP-54		0	0		0	0	0			0		0	0	0
blaIMP-54		0	0		0	0	0			0		0	0	0
blaIMP-54		0	0		0	0	0			0		0	0	0
blaKPC-2		0.117365	0.574408	0.557439	0.333402	0.977169	0.696554			0.955827		1.37739	1.26637	0.723604
blaKPC-2		0.117365	0.574408	0.557439	0.333402	0.977169	0.696554			0.955827		1.37739	1.26637	0.598387
blaKPC-2		0.117365	0.574408	0.557439	0.333402	0.977169	0.696554			0.955827		1.37739	1.26637	0.583147
blaKPC-2		0.117365	0.574408	0.557439	0.333402	0.977169	0.696554			0.955827		1.37739	1.26637	0.583142
blaKPC-2		0.117365	0.574408	0.557439	0.333402	0.977169	0.696554			0.955827		1.37739	1.26637	0.576457
blaKPC-2		0.117365	0.574408	0.557439	0.333402	0.977169	0.696554			0.955827		1.37739	1.26637	0.553284
blaKPC-2		0.117365	0.574408	0.557439	0.333402	0.977169	0.696554			0.955827		1.37739	1.26637	0.457929
blaKPC-2		0.117365	0.574408	0.557439	0.333402	0.977169	0.696554			0.955827		1.37739	1.26637	0.457925
blaKPC-2		0.117365	0.574408	0.557439	0.333402	0.977169	0.696554			0.955827		1.37739	1.26637	0.451239
blaKPC-2		0.117365	0.574408	0.557439	0.333402	0.977169	0.696554			0.955827		1.37739	1.26637	0.442685
blaKPC-2		0.117365	0.574408	0.557439	0.333402	0.977169	0.696554			0.955827		1.37739	1.26637	0.435999
blaKPC-2		0.117365	0.574408	0.557439	0.333402	0.977169	0.696554			0.955827		1.37739	1.26637	0.435995
blaKPC-2		0.117365	0.574408	0.557439	0.333402	0.977169	0.696554			0.955827		1.37739	1.26637	0.428067
blaKPC-2		0.117365	0.574408	0.557439	0.333402	0.977169	0.696554			0.955827		1.37739	1.26637	0.412827
blaKPC-2		0.117365	0.574408	0.557439	0.333402	0.977169	0.696554			0.955827		1.37739	1.26637	0.412823
blaKPC-2		0.117365	0.574408	0.557439	0.333402	0.977169	0.696554			0.955827		1.37739	1.26637	0.406137
blaKPC-2		0.117365	0.574408	0.557439	0.333402	0.977169	0.696554			0.955827		1.37739	1.26637	0.317467
blaKPC-2		0.117365	0.574408	0.557439	0.333402	0.977169	0.696554			0.955827		1.37739	1.26637	0.310782
blaKPC-2		0.117365	0.574408	0.557439	0.333402	0.977169	0.696554			0.955827		1.37739	1.26637	0.310777
blaKPC-2		0.117365	0.574408	0.557439	0.333402	0.977169	0.696554			0.955827		1.37739	1.26637	0.295537
blaKPC-2		0.117365	0.574408	0.557439	0.333402	0.977169	0.696554			0.955827		1.37739	1.26637	0.287609
blaKPC-2		0.117365	0.574408	0.557439	0.333402	0.977169	0.696554			0.955827		1.37739	1.26637	0.287605
blaKPC-2		0.117365	0.574408	0.557439	0.333402	0.977169	0.696554			0.955827		1.37739	1.26637	0.280919
blaKPC-2		0.117365	0.574408	0.557439	0.333402	0.977169	0.696554			0.955827		1.37739	1.26637	0.272365
blaKPC-2		0.117365	0.574408	0.557439	0.333402	0.977169	0.696554			0.955827		1.37739	1.26637	0.265679
blaKPC-2		0.117365	0.574408	0.557439	0.333402	0.977169	0.696554			0.955827		1.37739	1.26637	0.265675
blaKPC-2		0.117365	0.574408	0.557439	0.333402	0.977169	0.696554			0.955827		1.37739	1.26637	0.17032
blaKPC-2		0.117365	0.574408	0.557439	0.333402	0.977169	0.696554			0.955827		1.37739	1.26637	0.147148
blaKPC-2		0.117365	0.574408	0.557439	0.333402	0.977169	0.696554			0.955827		1.37739	1.26637	0.140462
blaKPC-2		0.117365	0.574408	0.557439	0.333402	0.977169	0.696554			0.955827		1.37739	1.26637	0.140458
blaKPC-2		0.117365	0.574408	0.557439	0.333402	0.977169	0.696554			0.955827		1.37739	1.26637	0.125217
blaKPC-2		0.117365	0.574408	0.557439	0.333402	0.977169	0.696554			0.955827		1.37739	1.26637	0
blaKPC-3		0.00679974	0.0665792	0.242879	0.19945	0.314666	0.271159			1.10636		1.0156	0.712867	0.181078
blaKPC-3		0.00679974	0.0665792	0.242879	0.19945	0.314666	0.271159			1.10636		1.0156	0.712867	0.174971
blaKPC-3		0.00679974	0.0665792	0.242879	0.19945	0.314666	0.271159			1.10636		1.0156	0.712867	0.144993
blaKPC-3		0.00679974	0.0665792	0.242879	0.19945	0.314666	0.271159			1.10636		1.0156	0.712867	0.138886
blaKPC-3		0.00679974	0.0665792	0.242879	0.19945	0.314666	0.271159			1.10636		1.0156	0.712867	0.13826
blaKPC-3		0.00679974	0.0665792	0.242879	0.19945	0.314666	0.271159			1.10636		1.0156	0.712867	0.135819
blaKPC-3		0.00679974	0.0665792	0.242879	0.19945	0.314666	0.271159			1.10636		1.0156	0.712867	0.132153
blaKPC-3		0.00679974	0.0665792	0.242879	0.19945	0.314666	0.271159			1.10636		1.0156	0.712867	0.13027
blaKPC-3		0.00679974	0.0665792	0.242879	0.19945	0.314666	0.271159			1.10636		1.0156	0.712867	0.129712
blaKPC-3		0.00679974	0.0665792	0.242879	0.19945	0.314666	0.271159			1.10636		1.0156	0.712867	0.124163
blaKPC-3		0.00679974	0.0665792	0.242879	0.19945	0.314666	0.271159			1.10636		1.0156	0.712867	0.102175
blaKPC-3		0.00679974	0.0665792	0.242879	0.19945	0.314666	0.271159			1.10636		1.0156	0.712867	0.0997338
blaKPC-3		0.00679974	0.0665792	0.242879	0.19945	0.314666	0.271159			1.10636		1.0156	0.712867	0.0960675
blaKPC-3		0.00679974	0.0665792	0.242879	0.19945	0.314666	0.271159			1.10636		1.0156	0.712867	0.0941846
blaKPC-3		0.00679974	0.0665792	0.242879	0.19945	0.314666	0.271159			1.10636		1.0156	0.712867	0.0936266
blaKPC-3		0.00679974	0.0665792	0.242879	0.19945	0.314666	0.271159			1.10636		1.0156	0.712867	0.0930008
blaKPC-3		0.00679974	0.0665792	0.242879	0.19945	0.314666	0.271159			1.10636		1.0156	0.712867	0.0880774
blaKPC-3		0.00679974	0.0665792	0.242879	0.19945	0.314666	0.271159			1.10636		1.0156	0.712867	0.0874517
blaKPC-3		0.00679974	0.0665792	0.242879	0.19945	0.314666	0.271159			1.10636		1.0156	0.712867	0.0868937
blaKPC-3		0.00679974	0.0665792	0.242879	0.19945	0.314666	0.271159			1.10636		1.0156	0.712867	0.0850108
blaKPC-3		0.00679974	0.0665792	0.242879	0.19945	0.314666	0.271159			1.10636		1.0156	0.712867	0.0813445
blaKPC-3		0.00679974	0.0665792	0.242879	0.19945	0.314666	0.271159			1.10636		1.0156	0.712867	0.0789036
blaKPC-3		0.00679974	0.0665792	0.242879	0.19945	0.314666	0.271159			1.10636		1.0156	0.712867	0.0569155
blaKPC-3		0.00679974	0.0665792	0.242879	0.19945	0.314666	0.271159			1.10636		1.0156	0.712867	0.0513664
blaKPC-3		0.00679974	0.0665792	0.242879	0.19945	0.314666	0.271159			1.10636		1.0156	0.712867	0.0508083
blaKPC-3		0.00679974	0.0665792	0.242879	0.19945	0.314666	0.271159			1.10636		1.0156	0.712867	0.0489255
blaKPC-3		0.00679974	0.0665792	0.242879	0.19945	0.314666	0.271159			1.10636		1.0156	0.712867	0.0452592
blaKPC-3		0.00679974	0.0665792	0.242879	0.19945	0.314666	0.271159			1.10636		1.0156	0.712867	0.0428183
blaKPC-3		0.00679974	0.0665792	0.242879	0.19945	0.314666	0.271159			1.10636		1.0156	0.712867	0.0421925
blaKPC-3		0.00679974	0.0665792	0.242879	0.19945	0.314666	0.271159			1.10636		1.0156	0.712867	0.0360853
blaKPC-3		0.00679974	0.0665792	0.242879	0.19945	0.314666	0.271159			1.10636		1.0156	0.712867	0.0061072
blaKPC-3		0.00679974	0.0665792	0.242879	0.19945	0.314666	0.271159			1.10636		1.0156	0.712867	0
blaKPC-30		0	0	0	0	0	0			0		0	0	0
blaKPC-30		0	0	0	0	0	0			0		0	0	0
blaKPC-30		0	0	0	0	0	0			0		0	0	0
blaKPC-30		0	0	0	0	0	0			0		0	0	0
blaKPC-30		0	0	0	0	0	0			0		0	0	0
blaKPC-30		0	0	0	0	0	0			0		0	0	0
blaKPC-30		0	0	0	0	0	0			0		0	0	0
blaKPC-30		0	0	0	0	0	0			0		0	0	0
blaKPC-30		0	0	0	0	0	0			0		0	0	0
blaKPC-30		0	0	0	0	0	0			0		0	0	0
blaKPC-30		0	0	0	0	0	0			0		0	0	0
blaKPC-30		0	0	0	0	0	0			0		0	0	0
blaKPC-30		0	0	0	0	0	0			0		0	0	0
blaKPC-30		0	0	0	0	0	0			0		0	0	0
blaKPC-30		0	0	0	0	0	0			0		0	0	0
blaKPC-30		0	0	0	0	0	0			0		0	0	0
blaKPC-30		0	0	0	0	0	0			0		0	0	0
blaKPC-30		0	0	0	0	0	0			0		0	0	0
blaKPC-30		0	0	0	0	0	0			0		0	0	0
blaKPC-30		0	0	0	0	0	0			0		0	0	0
blaKPC-30		0	0	0	0	0	0			0		0	0	0
blaKPC-30		0	0	0	0	0	0			0		0	0	0
blaKPC-30		0	0	0	0	0	0			0		0	0	0
blaKPC-30		0	0	0	0	0	0			0		0	0	0
blaKPC-30		0	0	0	0	0	0			0		0	0	0
blaKPC-30		0	0	0	0	0	0			0		0	0	0
blaKPC-30		0	0	0	0	0	0			0		0	0	0
blaKPC-30		0	0	0	0	0	0			0		0	0	0
blaKPC-30		0	0	0	0	0	0			0		0	0	0
blaKPC-30		0	0	0	0	0	0			0		0	0	0
blaKPC-30		0	0	0	0	0	0			0		0	0	0
blaKPC-30		0	0	0	0	0	0			0		0	0	0
blaKPC-35		0	0	0	0	0	0			0		0	0	0
blaKPC-35		0	0	0	0	0	0			0		0	0	0
blaKPC-35		0	0	0	0	0	0			0		0	0	0
blaKPC-35		0	0	0	0	0	0			0		0	0	0
blaKPC-35		0	0	0	0	0	0			0		0	0	0
blaKPC-35		0	0	0	0	0	0			0		0	0	0
blaKPC-35		0	0	0	0	0	0			0		0	0	0
blaKPC-35		0	0	0	0	0	0			0		0	0	0
blaKPC-35		0	0	0	0	0	0			0		0	0	0
blaKPC-35		0	0	0	0	0	0			0		0	0	0
blaKPC-35		0	0	0	0	0	0			0		0	0	0
blaKPC-35		0	0	0	0	0	0			0		0	0	0
blaKPC-35		0	0	0	0	0	0			0		0	0	0
blaKPC-35		0	0	0	0	0	0			0		0	0	0
blaKPC-35		0	0	0	0	0	0			0		0	0	0
blaKPC-35		0	0	0	0	0	0			0		0	0	0
blaKPC-35		0	0	0	0	0	0			0		0	0	0
blaKPC-35		0	0	0	0	0	0			0		0	0	0
blaKPC-35		0	0	0	0	0	0			0		0	0	0
blaKPC-35		0	0	0	0	0	0			0		0	0	0
blaKPC-35		0	0	0	0	0	0			0		0	0	0
blaKPC-35		0	0	0	0	0	0			0		0	0	0
blaKPC-35		0	0	0	0	0	0			0		0	0	0
blaKPC-35		0	0	0	0	0	0			0		0	0	0
blaKPC-35		0	0	0	0	0	0			0		0	0	0
blaKPC-35		0	0	0	0	0	0			0		0	0	0
blaKPC-35		0	0	0	0	0	0			0		0	0	0
blaKPC-35		0	0	0	0	0	0			0		0	0	0
blaKPC-35		0	0	0	0	0	0			0		0	0	0
blaKPC-35		0	0	0	0	0	0			0		0	0	0
blaKPC-35		0	0	0	0	0	0			0		0	0	0
blaKPC-35		0	0	0	0	0	0			0		0	0	0
blaKPC-4		0	0	0	0	0	0			0		0	0	0
blaKPC-4		0	0	0	0	0	0			0		0	0	0
blaKPC-4		0	0	0	0	0	0			0		0	0	0
blaKPC-4		0	0	0	0	0	0			0		0	0	0
blaKPC-4		0	0	0	0	0	0			0		0	0	0
blaKPC-4		0	0	0	0	0	0			0		0	0	0
blaKPC-4		0	0	0	0	0	0			0		0	0	0
blaKPC-4		0	0	0	0	0	0			0		0	0	0
blaKPC-4		0	0	0	0	0	0			0		0	0	0
blaKPC-4		0	0	0	0	0	0			0		0	0	0
blaKPC-4		0	0	0	0	0	0			0		0	0	0
blaKPC-4		0	0	0	0	0	0			0		0	0	0
blaKPC-4		0	0	0	0	0	0			0		0	0	0
blaKPC-4		0	0	0	0	0	0			0		0	0	0
blaKPC-4		0	0	0	0	0	0			0		0	0	0
blaKPC-4		0	0	0	0	0	0			0		0	0	0
blaKPC-4		0	0	0	0	0	0			0		0	0	0
blaKPC-4		0	0	0	0	0	0			0		0	0	0
blaKPC-4		0	0	0	0	0	0			0		0	0	0
blaKPC-4		0	0	0	0	0	0			0		0	0	0
blaKPC-4		0	0	0	0	0	0			0		0	0	0
blaKPC-4		0	0	0	0	0	0			0		0	0	0
blaKPC-4		0	0	0	0	0	0			0		0	0	0
blaKPC-4		0	0	0	0	0	0			0		0	0	0
blaKPC-4		0	0	0	0	0	0			0		0	0	0
blaKPC-4		0	0	0	0	0	0			0		0	0	0
blaKPC-4		0	0	0	0	0	0			0		0	0	0
blaKPC-4		0	0	0	0	0	0			0		0	0	0
blaKPC-4		0	0	0	0	0	0			0		0	0	0
blaKPC-4		0	0	0	0	0	0			0		0	0	0
blaKPC-4		0	0	0	0	0	0			0		0	0	0
blaKPC-4		0	0	0	0	0	0			0		0	0	0
blaKPC-8		0	0	0	0	0	0			0		0	0	0
blaKPC-8		0	0	0	0	0	0			0		0	0	0
blaKPC-8		0	0	0	0	0	0			0		0	0	0
blaKPC-8		0	0	0	0	0	0			0		0	0	0
blaKPC-8		0	0	0	0	0	0			0		0	0	0
blaKPC-8		0	0	0	0	0	0			0		0	0	0
blaKPC-8		0	0	0	0	0	0			0		0	0	0
blaKPC-8		0	0	0	0	0	0			0		0	0	0
blaKPC-8		0	0	0	0	0	0			0		0	0	0
blaKPC-8		0	0	0	0	0	0			0		0	0	0
blaKPC-8		0	0	0	0	0	0			0		0	0	0
blaKPC-8		0	0	0	0	0	0			0		0	0	0
blaKPC-8		0	0	0	0	0	0			0		0	0	0
blaKPC-8		0	0	0	0	0	0			0		0	0	0
blaKPC-8		0	0	0	0	0	0			0		0	0	0
blaKPC-8		0	0	0	0	0	0			0		0	0	0
blaKPC-8		0	0	0	0	0	0			0		0	0	0
blaKPC-8		0	0	0	0	0	0			0		0	0	0
blaKPC-8		0	0	0	0	0	0			0		0	0	0
blaKPC-8		0	0	0	0	0	0			0		0	0	0
blaKPC-8		0	0	0	0	0	0			0		0	0	0
blaKPC-8		0	0	0	0	0	0			0		0	0	0
blaKPC-8		0	0	0	0	0	0			0		0	0	0
blaKPC-8		0	0	0	0	0	0			0		0	0	0
blaKPC-8		0	0	0	0	0	0			0		0	0	0
blaKPC-8		0	0	0	0	0	0			0		0	0	0
blaKPC-8		0	0	0	0	0	0			0		0	0	0
blaKPC-8		0	0	0	0	0	0			0		0	0	0
blaKPC-8		0	0	0	0	0	0			0		0	0	0
blaKPC-8		0	0	0	0	0	0			0		0	0	0
blaKPC-8		0	0	0	0	0	0			0		0	0	0
blaKPC-8		0	0	0	0	0	0			0		0	0	0
blaKPC-9		0	0	0	0	0	0			0		0	0	0
blaKPC-9		0	0	0	0	0	0			0		0	0	0
blaKPC-9		0	0	0	0	0	0			0		0	0	0
blaKPC-9		0	0	0	0	0	0			0		0	0	0
blaKPC-9		0	0	0	0	0	0			0		0	0	0
blaKPC-9		0	0	0	0	0	0			0		0	0	0
blaKPC-9		0	0	0	0	0	0			0		0	0	0
blaKPC-9		0	0	0	0	0	0			0		0	0	0
blaKPC-9		0	0	0	0	0	0			0		0	0	0
blaKPC-9		0	0	0	0	0	0			0		0	0	0
blaKPC-9		0	0	0	0	0	0			0		0	0	0
blaKPC-9		0	0	0	0	0	0			0		0	0	0
blaKPC-9		0	0	0	0	0	0			0		0	0	0
blaKPC-9		0	0	0	0	0	0			0		0	0	0
blaKPC-9		0	0	0	0	0	0			0		0	0	0
blaKPC-9		0	0	0	0	0	0			0		0	0	0
blaKPC-9		0	0	0	0	0	0			0		0	0	0
blaKPC-9		0	0	0	0	0	0			0		0	0	0
blaKPC-9		0	0	0	0	0	0			0		0	0	0
blaKPC-9		0	0	0	0	0	0			0		0	0	0
blaKPC-9		0	0	0	0	0	0			0		0	0	0
blaKPC-9		0	0	0	0	0	0			0		0	0	0
blaKPC-9		0	0	0	0	0	0			0		0	0	0
blaKPC-9		0	0	0	0	0	0			0		0	0	0
blaKPC-9		0	0	0	0	0	0			0		0	0	0
blaKPC-9		0	0	0	0	0	0			0		0	0	0
blaKPC-9		0	0	0	0	0	0			0		0	0	0
blaKPC-9		0	0	0	0	0	0			0		0	0	0
blaKPC-9		0	0	0	0	0	0			0		0	0	0
blaKPC-9		0	0	0	0	0	0			0		0	0	0
blaKPC-9		0	0	0	0	0	0			0		0	0	0
blaKPC-9		0	0	0	0	0	0			0		0	0	0
blaLAP-1		0	0.0107744											0
blaLAP-2		0	0.0323771											0
blaLEN16		0	0											0
blaLEN17		0	0											0
blaLEN18		0	0											0
blaLEN19		0	0											0
blaLEN2		0	0											0
blaLEN20		0	0											0
blaLEN24		0	0											0
blaLEN25		0	0											0
blaLEN26		0	0											0
blaNDM-1		0	0		0.112031	0.279823	0.21166			0.84562		0.249628	0.578124	0.213006
blaNDM-1		0	0		0.112031	0.279823	0.21166			0.84562		0.249628	0.578124	0.191584
blaNDM-1		0	0		0.112031	0.279823	0.21166			0.84562		0.249628	0.578124	0.185701
blaNDM-1		0	0		0.112031	0.279823	0.21166			0.84562		0.249628	0.578124	0.164278
blaNDM-1		0	0		0.112031	0.279823	0.21166			0.84562		0.249628	0.578124	0.160163
blaNDM-1		0	0		0.112031	0.279823	0.21166			0.84562		0.249628	0.578124	0.157783
blaNDM-1		0	0		0.112031	0.279823	0.21166			0.84562		0.249628	0.578124	0.156795
blaNDM-1		0	0		0.112031	0.279823	0.21166			0.84562		0.249628	0.578124	0.13874
blaNDM-1		0	0		0.112031	0.279823	0.21166			0.84562		0.249628	0.578124	0.136361
blaNDM-1		0	0		0.112031	0.279823	0.21166			0.84562		0.249628	0.578124	0.135372
blaNDM-1		0	0		0.112031	0.279823	0.21166			0.84562		0.249628	0.578124	0.132857
blaNDM-1		0	0		0.112031	0.279823	0.21166			0.84562		0.249628	0.578124	0.130477
blaNDM-1		0	0		0.112031	0.279823	0.21166			0.84562		0.249628	0.578124	0.129489
blaNDM-1		0	0		0.112031	0.279823	0.21166			0.84562		0.249628	0.578124	0.111435
blaNDM-1		0	0		0.112031	0.279823	0.21166			0.84562		0.249628	0.578124	0.109055
blaNDM-1		0	0		0.112031	0.279823	0.21166			0.84562		0.249628	0.578124	0.108067
blaNDM-1		0	0		0.112031	0.279823	0.21166			0.84562		0.249628	0.578124	0.10494
blaNDM-1		0	0		0.112031	0.279823	0.21166			0.84562		0.249628	0.578124	0.103951
blaNDM-1		0	0		0.112031	0.279823	0.21166			0.84562		0.249628	0.578124	0.101572
blaNDM-1		0	0		0.112031	0.279823	0.21166			0.84562		0.249628	0.578124	0.083517
blaNDM-1		0	0		0.112031	0.279823	0.21166			0.84562		0.249628	0.578124	0.0825288
blaNDM-1		0	0		0.112031	0.279823	0.21166			0.84562		0.249628	0.578124	0.0801493
blaNDM-1		0	0		0.112031	0.279823	0.21166			0.84562		0.249628	0.578124	0.0776339
blaNDM-1		0	0		0.112031	0.279823	0.21166			0.84562		0.249628	0.578124	0.0766456
blaNDM-1		0	0		0.112031	0.279823	0.21166			0.84562		0.249628	0.578124	0.0742661
blaNDM-1		0	0		0.112031	0.279823	0.21166			0.84562		0.249628	0.578124	0.0562114
blaNDM-1		0	0		0.112031	0.279823	0.21166			0.84562		0.249628	0.578124	0.0552231
blaNDM-1		0	0		0.112031	0.279823	0.21166			0.84562		0.249628	0.578124	0.0528436
blaNDM-1		0	0		0.112031	0.279823	0.21166			0.84562		0.249628	0.578124	0.0487281
blaNDM-1		0	0		0.112031	0.279823	0.21166			0.84562		0.249628	0.578124	0.0273057
blaNDM-1		0	0		0.112031	0.279823	0.21166			0.84562		0.249628	0.578124	0.0214225
blaNDM-1		0	0		0.112031	0.279823	0.21166			0.84562		0.249628	0.578124	0
blaNDM-19		0	0		0	0	0			0		0	0	0
blaNDM-19		0	0		0	0	0			0		0	0	0
blaNDM-19		0	0		0	0	0			0		0	0	0
blaNDM-19		0	0		0	0	0			0		0	0	0
blaNDM-19		0	0		0	0	0			0		0	0	0
blaNDM-19		0	0		0	0	0			0		0	0	0
blaNDM-19		0	0		0	0	0			0		0	0	0
blaNDM-19		0	0		0	0	0			0		0	0	0
blaNDM-19		0	0		0	0	0			0		0	0	0
blaNDM-19		0	0		0	0	0			0		0	0	0
blaNDM-19		0	0		0	0	0			0		0	0	0
blaNDM-19		0	0		0	0	0			0		0	0	0
blaNDM-19		0	0		0	0	0			0		0	0	0
blaNDM-19		0	0		0	0	0			0		0	0	0
blaNDM-19		0	0		0	0	0			0		0	0	0
blaNDM-19		0	0		0	0	0			0		0	0	0
blaNDM-19		0	0		0	0	0			0		0	0	0
blaNDM-19		0	0		0	0	0			0		0	0	0
blaNDM-19		0	0		0	0	0			0		0	0	0
blaNDM-19		0	0		0	0	0			0		0	0	0
blaNDM-19		0	0		0	0	0			0		0	0	0
blaNDM-19		0	0		0	0	0			0		0	0	0
blaNDM-19		0	0		0	0	0			0		0	0	0
blaNDM-19		0	0		0	0	0			0		0	0	0
blaNDM-19		0	0		0	0	0			0		0	0	0
blaNDM-19		0	0		0	0	0			0		0	0	0
blaNDM-19		0	0		0	0	0			0		0	0	0
blaNDM-19		0	0		0	0	0			0		0	0	0
blaNDM-19		0	0		0	0	0			0		0	0	0
blaNDM-19		0	0		0	0	0			0		0	0	0
blaNDM-19		0	0		0	0	0			0		0	0	0
blaNDM-19		0	0		0	0	0			0		0	0	0
blaNDM-4		0	0		0	0.183301	0.104175			0.25867		0	0.176634	0
blaNDM-4		0	0		0	0.183301	0.104175			0.25867		0	0.176634	0
blaNDM-4		0	0		0	0.183301	0.104175			0.25867		0	0.176634	0
blaNDM-4		0	0		0	0.183301	0.104175			0.25867		0	0.176634	0
blaNDM-4		0	0		0	0.183301	0.104175			0.25867		0	0.176634	0
blaNDM-4		0	0		0	0.183301	0.104175			0.25867		0	0.176634	0
blaNDM-4		0	0		0	0.183301	0.104175			0.25867		0	0.176634	0
blaNDM-4		0	0		0	0.183301	0.104175			0.25867		0	0.176634	0
blaNDM-4		0	0		0	0.183301	0.104175			0.25867		0	0.176634	0
blaNDM-4		0	0		0	0.183301	0.104175			0.25867		0	0.176634	0
blaNDM-4		0	0		0	0.183301	0.104175			0.25867		0	0.176634	0
blaNDM-4		0	0		0	0.183301	0.104175			0.25867		0	0.176634	0
blaNDM-4		0	0		0	0.183301	0.104175			0.25867		0	0.176634	0
blaNDM-4		0	0		0	0.183301	0.104175			0.25867		0	0.176634	0
blaNDM-4		0	0		0	0.183301	0.104175			0.25867		0	0.176634	0
blaNDM-4		0	0		0	0.183301	0.104175			0.25867		0	0.176634	0
blaNDM-4		0	0		0	0.183301	0.104175			0.25867		0	0.176634	0
blaNDM-4		0	0		0	0.183301	0.104175			0.25867		0	0.176634	0
blaNDM-4		0	0		0	0.183301	0.104175			0.25867		0	0.176634	0
blaNDM-4		0	0		0	0.183301	0.104175			0.25867		0	0.176634	0
blaNDM-4		0	0		0	0.183301	0.104175			0.25867		0	0.176634	0
blaNDM-4		0	0		0	0.183301	0.104175			0.25867		0	0.176634	0
blaNDM-4		0	0		0	0.183301	0.104175			0.25867		0	0.176634	0
blaNDM-4		0	0		0	0.183301	0.104175			0.25867		0	0.176634	0
blaNDM-4		0	0		0	0.183301	0.104175			0.25867		0	0.176634	0
blaNDM-4		0	0		0	0.183301	0.104175			0.25867		0	0.176634	0
blaNDM-4		0	0		0	0.183301	0.104175			0.25867		0	0.176634	0
blaNDM-4		0	0		0	0.183301	0.104175			0.25867		0	0.176634	0
blaNDM-4		0	0		0	0.183301	0.104175			0.25867		0	0.176634	0
blaNDM-4		0	0		0	0.183301	0.104175			0.25867		0	0.176634	0
blaNDM-4		0	0		0	0.183301	0.104175			0.25867		0	0.176634	0
blaNDM-4		0	0		0	0.183301	0.104175			0.25867		0	0.176634	0
blaNDM-5		0	0		0	0.0196875	0			0.0277065		0.205864	0.040131	0.0093936
blaNDM-5		0	0		0	0.0196875	0			0.0277065		0.205864	0.040131	0.0093936
blaNDM-5		0	0		0	0.0196875	0			0.0277065		0.205864	0.040131	0.0093936
blaNDM-5		0	0		0	0.0196875	0			0.0277065		0.205864	0.040131	0.0093936
blaNDM-5		0	0		0	0.0196875	0			0.0277065		0.205864	0.040131	0.00646379
blaNDM-5		0	0		0	0.0196875	0			0.0277065		0.205864	0.040131	0.00646379
blaNDM-5		0	0		0	0.0196875	0			0.0277065		0.205864	0.040131	0.00646379
blaNDM-5		0	0		0	0.0196875	0			0.0277065		0.205864	0.040131	0.00646379
blaNDM-5		0	0		0	0.0196875	0			0.0277065		0.205864	0.040131	0.00643188
blaNDM-5		0	0		0	0.0196875	0			0.0277065		0.205864	0.040131	0.00643188
blaNDM-5		0	0		0	0.0196875	0			0.0277065		0.205864	0.040131	0.00643188
blaNDM-5		0	0		0	0.0196875	0			0.0277065		0.205864	0.040131	0.00643188
blaNDM-5		0	0		0	0.0196875	0			0.0277065		0.205864	0.040131	0.00589152
blaNDM-5		0	0		0	0.0196875	0			0.0277065		0.205864	0.040131	0.00589152
blaNDM-5		0	0		0	0.0196875	0			0.0277065		0.205864	0.040131	0.00589152
blaNDM-5		0	0		0	0.0196875	0			0.0277065		0.205864	0.040131	0.00589152
blaNDM-5		0	0		0	0.0196875	0			0.0277065		0.205864	0.040131	0.00350208
blaNDM-5		0	0		0	0.0196875	0			0.0277065		0.205864	0.040131	0.00350208
blaNDM-5		0	0		0	0.0196875	0			0.0277065		0.205864	0.040131	0.00350208
blaNDM-5		0	0		0	0.0196875	0			0.0277065		0.205864	0.040131	0.00350208
blaNDM-5		0	0		0	0.0196875	0			0.0277065		0.205864	0.040131	0.00296171
blaNDM-5		0	0		0	0.0196875	0			0.0277065		0.205864	0.040131	0.00296171
blaNDM-5		0	0		0	0.0196875	0			0.0277065		0.205864	0.040131	0.00296171
blaNDM-5		0	0		0	0.0196875	0			0.0277065		0.205864	0.040131	0.00296171
blaNDM-5		0	0		0	0.0196875	0			0.0277065		0.205864	0.040131	0.0029298
blaNDM-5		0	0		0	0.0196875	0			0.0277065		0.205864	0.040131	0.0029298
blaNDM-5		0	0		0	0.0196875	0			0.0277065		0.205864	0.040131	0.0029298
blaNDM-5		0	0		0	0.0196875	0			0.0277065		0.205864	0.040131	0.0029298
blaNDM-5		0	0		0	0.0196875	0			0.0277065		0.205864	0.040131	0
blaNDM-5		0	0		0	0.0196875	0			0.0277065		0.205864	0.040131	0
blaNDM-5		0	0		0	0.0196875	0			0.0277065		0.205864	0.040131	0
blaNDM-5		0	0		0	0.0196875	0			0.0277065		0.205864	0.040131	0
blaNDM-7		0	0		0	0	0			0		0	0	0
blaNDM-7		0	0		0	0	0			0		0	0	0
blaNDM-7		0	0		0	0	0			0		0	0	0
blaNDM-7		0	0		0	0	0			0		0	0	0
blaNDM-7		0	0		0	0	0			0		0	0	0
blaNDM-7		0	0		0	0	0			0		0	0	0
blaNDM-7		0	0		0	0	0			0		0	0	0
blaNDM-7		0	0		0	0	0			0		0	0	0
blaNDM-7		0	0		0	0	0			0		0	0	0
blaNDM-7		0	0		0	0	0			0		0	0	0
blaNDM-7		0	0		0	0	0			0		0	0	0
blaNDM-7		0	0		0	0	0			0		0	0	0
blaNDM-7		0	0		0	0	0			0		0	0	0
blaNDM-7		0	0		0	0	0			0		0	0	0
blaNDM-7		0	0		0	0	0			0		0	0	0
blaNDM-7		0	0		0	0	0			0		0	0	0
blaNDM-7		0	0		0	0	0			0		0	0	0
blaNDM-7		0	0		0	0	0			0		0	0	0
blaNDM-7		0	0		0	0	0			0		0	0	0
blaNDM-7		0	0		0	0	0			0		0	0	0
blaNDM-7		0	0		0	0	0			0		0	0	0
blaNDM-7		0	0		0	0	0			0		0	0	0
blaNDM-7		0	0		0	0	0			0		0	0	0
blaNDM-7		0	0		0	0	0			0		0	0	0
blaNDM-7		0	0		0	0	0			0		0	0	0
blaNDM-7		0	0		0	0	0			0		0	0	0
blaNDM-7		0	0		0	0	0			0		0	0	0
blaNDM-7		0	0		0	0	0			0		0	0	0
blaNDM-7		0	0		0	0	0			0		0	0	0
blaNDM-7		0	0		0	0	0			0		0	0	0
blaNDM-7		0	0		0	0	0			0		0	0	0
blaNDM-7		0	0		0	0	0			0		0	0	0
blaOXA-1		0	0.297599		0.318946									0.215025
blaOXA-1		0	0.297599		0.318946									0.181286
blaOXA-1		0	0.297599		0.318946									0.177796
blaOXA-1		0	0.297599		0.318946									0.174011
blaOXA-1		0	0.297599		0.318946									0.166097
blaOXA-1		0	0.297599		0.318946									0.16091
blaOXA-1		0	0.297599		0.318946									0.144057
blaOXA-1		0	0.297599		0.318946									0.140272
blaOXA-1		0	0.297599		0.318946									0.136782
blaOXA-1		0	0.297599		0.318946									0.132358
blaOXA-1		0	0.297599		0.318946									0.128868
blaOXA-1		0	0.297599		0.318946									0.127171
blaOXA-1		0	0.297599		0.318946									0.125083
blaOXA-1		0	0.297599		0.318946									0.123681
blaOXA-1		0	0.297599		0.318946									0.119896
blaOXA-1		0	0.297599		0.318946									0.111982
blaOXA-1		0	0.297599		0.318946									0.103043
blaOXA-1		0	0.297599		0.318946									0.0951286
blaOXA-1		0	0.297599		0.318946									0.0913437
blaOXA-1		0	0.297599		0.318946									0.089942
blaOXA-1		0	0.297599		0.318946									0.0878539
blaOXA-1		0	0.297599		0.318946									0.0861572
blaOXA-1		0	0.297599		0.318946									0.0826674
blaOXA-1		0	0.297599		0.318946									0.0782427
blaOXA-1		0	0.297599		0.318946									0.0747529
blaOXA-1		0	0.297599		0.318946									0.0709681
blaOXA-1		0	0.297599		0.318946									0.0541148
blaOXA-1		0	0.297599		0.318946									0.0489283
blaOXA-1		0	0.297599		0.318946									0.0410138
blaOXA-1		0	0.297599		0.318946									0.0372289
blaOXA-1		0	0.297599		0.318946									0.0337391
blaOXA-1		0	0.297599		0.318946									0
blaOXA-10		0	0	0										0.00998772
blaOXA-10		0	0	0										0.00998772
blaOXA-10		0	0	0										0.00834662
blaOXA-10		0	0	0										0.00834662
blaOXA-10		0	0	0										0.00724796
blaOXA-10		0	0	0										0.00724796
blaOXA-10		0	0	0										0.0071908
blaOXA-10		0	0	0										0.0071908
blaOXA-10		0	0	0										0.00717777
blaOXA-10		0	0	0										0.00717777
blaOXA-10		0	0	0										0.00560686
blaOXA-10		0	0	0										0.00560686
blaOXA-10		0	0	0										0.0055497
blaOXA-10		0	0	0										0.0055497
blaOXA-10		0	0	0										0.00553667
blaOXA-10		0	0	0										0.00553667
blaOXA-10		0	0	0										0.00445104
blaOXA-10		0	0	0										0.00445104
blaOXA-10		0	0	0										0.00443802
blaOXA-10		0	0	0										0.00443802
blaOXA-10		0	0	0										0.00438086
blaOXA-10		0	0	0										0.00438086
blaOXA-10		0	0	0										0.00280994
blaOXA-10		0	0	0										0.00280994
blaOXA-10		0	0	0										0.00279692
blaOXA-10		0	0	0										0.00279692
blaOXA-10		0	0	0										0.00273976
blaOXA-10		0	0	0										0.00273976
blaOXA-10		0	0	0										0.0016411
blaOXA-10		0	0	0										0.0016411
blaOXA-10		0	0	0										0
blaOXA-10		0	0	0										0
blaOXA-181		0	0.00117245		0.0254382					0.282302		0.108773	0.200674	0.0137015
blaOXA-181		0	0.00117245		0.0254382					0.282302		0.108773	0.200674	0.0137015
blaOXA-181		0	0.00117245		0.0254382					0.282302		0.108773	0.200674	0.0104283
blaOXA-181		0	0.00117245		0.0254382					0.282302		0.108773	0.200674	0.0104283
blaOXA-181		0	0.00117245		0.0254382					0.282302		0.108773	0.200674	0.0102482
blaOXA-181		0	0.00117245		0.0254382					0.282302		0.108773	0.200674	0.0102482
blaOXA-181		0	0.00117245		0.0254382					0.282302		0.108773	0.200674	0.0102469
blaOXA-181		0	0.00117245		0.0254382					0.282302		0.108773	0.200674	0.0102469
blaOXA-181		0	0.00117245		0.0254382					0.282302		0.108773	0.200674	0.010181
blaOXA-181		0	0.00117245		0.0254382					0.282302		0.108773	0.200674	0.010181
blaOXA-181		0	0.00117245		0.0254382					0.282302		0.108773	0.200674	0.00697504
blaOXA-181		0	0.00117245		0.0254382					0.282302		0.108773	0.200674	0.00697504
blaOXA-181		0	0.00117245		0.0254382					0.282302		0.108773	0.200674	0.00697368
blaOXA-181		0	0.00117245		0.0254382					0.282302		0.108773	0.200674	0.00697368
blaOXA-181		0	0.00117245		0.0254382					0.282302		0.108773	0.200674	0.00690782
blaOXA-181		0	0.00117245		0.0254382					0.282302		0.108773	0.200674	0.00690782
blaOXA-181		0	0.00117245		0.0254382					0.282302		0.108773	0.200674	0.00679364
blaOXA-181		0	0.00117245		0.0254382					0.282302		0.108773	0.200674	0.00679364
blaOXA-181		0	0.00117245		0.0254382					0.282302		0.108773	0.200674	0.00672778
blaOXA-181		0	0.00117245		0.0254382					0.282302		0.108773	0.200674	0.00672778
blaOXA-181		0	0.00117245		0.0254382					0.282302		0.108773	0.200674	0.00672642
blaOXA-181		0	0.00117245		0.0254382					0.282302		0.108773	0.200674	0.00672642
blaOXA-181		0	0.00117245		0.0254382					0.282302		0.108773	0.200674	0.00352045
blaOXA-181		0	0.00117245		0.0254382					0.282302		0.108773	0.200674	0.00352045
blaOXA-181		0	0.00117245		0.0254382					0.282302		0.108773	0.200674	0.00345459
blaOXA-181		0	0.00117245		0.0254382					0.282302		0.108773	0.200674	0.00345459
blaOXA-181		0	0.00117245		0.0254382					0.282302		0.108773	0.200674	0.00345323
blaOXA-181		0	0.00117245		0.0254382					0.282302		0.108773	0.200674	0.00345323
blaOXA-181		0	0.00117245		0.0254382					0.282302		0.108773	0.200674	0.00327319
blaOXA-181		0	0.00117245		0.0254382					0.282302		0.108773	0.200674	0.00327319
blaOXA-181		0	0.00117245		0.0254382					0.282302		0.108773	0.200674	0
blaOXA-181		0	0.00117245		0.0254382					0.282302		0.108773	0.200674	0
blaOXA-2		0	0.00146725				0.00765501							0.0050984
blaOXA-232		0	0											0
blaOXA-232		0	0											0
blaOXA-232		0	0											0
blaOXA-232		0	0											0
blaOXA-232		0	0											0
blaOXA-232		0	0											0
blaOXA-232		0	0											0
blaOXA-232		0	0											0
blaOXA-232		0	0											0
blaOXA-232		0	0											0
blaOXA-232		0	0											0
blaOXA-232		0	0											0
blaOXA-232		0	0											0
blaOXA-232		0	0											0
blaOXA-232		0	0											0
blaOXA-232		0	0											0
blaOXA-232		0	0											0
blaOXA-232		0	0											0
blaOXA-232		0	0											0
blaOXA-232		0	0											0
blaOXA-232		0	0											0
blaOXA-232		0	0											0
blaOXA-232		0	0											0
blaOXA-232		0	0											0
blaOXA-232		0	0											0
blaOXA-232		0	0											0
blaOXA-232		0	0											0
blaOXA-232		0	0											0
blaOXA-232		0	0											0
blaOXA-232		0	0											0
blaOXA-232		0	0											0
blaOXA-232		0	0											0
blaOXA-245										0.0910926		0
blaOXA-48		0	0									0.0828654	0.218856	0.222045
blaOXA-48		0	0									0.0828654	0.218856	0.219463
blaOXA-48		0	0									0.0828654	0.218856	0.169282
blaOXA-48		0	0									0.0828654	0.218856	0.168226
blaOXA-48		0	0									0.0828654	0.218856	0.1667
blaOXA-48		0	0									0.0828654	0.218856	0.165872
blaOXA-48		0	0									0.0828654	0.218856	0.165644
blaOXA-48		0	0									0.0828654	0.218856	0.165336
blaOXA-48		0	0									0.0828654	0.218856	0.16329
blaOXA-48		0	0									0.0828654	0.218856	0.162754
blaOXA-48		0	0									0.0828654	0.218856	0.115463
blaOXA-48		0	0									0.0828654	0.218856	0.113109
blaOXA-48		0	0									0.0828654	0.218856	0.112881
blaOXA-48		0	0									0.0828654	0.218856	0.112573
blaOXA-48		0	0									0.0828654	0.218856	0.112054
blaOXA-48		0	0									0.0828654	0.218856	0.111518
blaOXA-48		0	0									0.0828654	0.218856	0.110527
blaOXA-48		0	0									0.0828654	0.218856	0.109991
blaOXA-48		0	0									0.0828654	0.218856	0.109472
blaOXA-48		0	0									0.0828654	0.218856	0.109164
blaOXA-48		0	0									0.0828654	0.218856	0.108936
blaOXA-48		0	0									0.0828654	0.218856	0.106582
blaOXA-48		0	0									0.0828654	0.218856	0.0592904
blaOXA-48		0	0									0.0828654	0.218856	0.0587548
blaOXA-48		0	0									0.0828654	0.218856	0.0567083
blaOXA-48		0	0									0.0828654	0.218856	0.0564005
blaOXA-48		0	0									0.0828654	0.218856	0.0561727
blaOXA-48		0	0									0.0828654	0.218856	0.0553452
blaOXA-48		0	0									0.0828654	0.218856	0.0538185
blaOXA-48		0	0									0.0828654	0.218856	0.0527632
blaOXA-48		0	0									0.0828654	0.218856	0.00258205
blaOXA-48		0	0									0.0828654	0.218856	0
blaOXA-9		0.114141	0.372865
blaSCO-1		0	0											0
blaSFO-1		0	0			0	0							0
blaSHV-1		0	0.0943901											0.0452972
blaSHV-100		0	0.170234	0.15872	0.138949		0.178722	0.164699						0.274909
blaSHV-106		0	0	0	0		0	0						0
blaSHV-11		0	0											0.0023558
blaSHV-12		0.031577	0.477166	0.319507	0.227085		0.387387	0.559829						0.204703
blaSHV-141		0	0											0
blaSHV-164		0	0											0
blaSHV-1b-b		0	0											0
blaSHV-2		0	0	0	0		0	0						0
blaSHV-25		0	0											0
blaSHV-26		0	0.00727837											0.00135259
blaSHV-26		0	0.00727837											0.00135259
blaSHV-26		0	0.00727837											0.00135259
blaSHV-26		0	0.00727837											0.00135259
blaSHV-26		0	0.00727837											0.00135259
blaSHV-26		0	0.00727837											0.00135259
blaSHV-26		0	0.00727837											0.00135259
blaSHV-26		0	0.00727837											0.00135259
blaSHV-26		0	0.00727837											0.00135259
blaSHV-26		0	0.00727837											0.00135259
blaSHV-26		0	0.00727837											0.00135259
blaSHV-26		0	0.00727837											0.00135259
blaSHV-26		0	0.00727837											0.00135259
blaSHV-26		0	0.00727837											0.00135259
blaSHV-26		0	0.00727837											0.00135259
blaSHV-26		0	0.00727837											0.00135259
blaSHV-26		0	0.00727837											0
blaSHV-26		0	0.00727837											0
blaSHV-26		0	0.00727837											0
blaSHV-26		0	0.00727837											0
blaSHV-26		0	0.00727837											0
blaSHV-26		0	0.00727837											0
blaSHV-26		0	0.00727837											0
blaSHV-26		0	0.00727837											0
blaSHV-26		0	0.00727837											0
blaSHV-26		0	0.00727837											0
blaSHV-26		0	0.00727837											0
blaSHV-26		0	0.00727837											0
blaSHV-26		0	0.00727837											0
blaSHV-26		0	0.00727837											0
blaSHV-26		0	0.00727837											0
blaSHV-26		0	0.00727837											0
blaSHV-27		0	0.0619886	0.0110939	0.00905473		0.00947076	0.0606347						0.0340473
blaSHV-2a		0	0	0	0		0	0						0
blaSHV-30		0	0.00550045	0.0470203	0.00632898		0.0532724	0.0458848						0
blaSHV-32		0	0											0
blaSHV-33		0	0.00119045											0
blaSHV-38		0	0	0	0		0	0						0
blaSHV-40		0	0	0	0		0	0						0
blaSHV-41		0	0	0	0		0	0						0
blaSHV-42		0	0	0	0		0	0						0
blaSHV-44		0	0											0.000450858
blaSHV-45		0	0	0	0		0	0						0
blaSHV-49		0	0											0
blaSHV-49		0	0											0
blaSHV-49		0	0											0
blaSHV-49		0	0											0
blaSHV-49		0	0											0
blaSHV-49		0	0											0
blaSHV-49		0	0											0
blaSHV-49		0	0											0
blaSHV-49		0	0											0
blaSHV-49		0	0											0
blaSHV-49		0	0											0
blaSHV-49		0	0											0
blaSHV-49		0	0											0
blaSHV-49		0	0											0
blaSHV-49		0	0											0
blaSHV-49		0	0											0
blaSHV-49		0	0											0
blaSHV-49		0	0											0
blaSHV-49		0	0											0
blaSHV-49		0	0											0
blaSHV-49		0	0											0
blaSHV-49		0	0											0
blaSHV-49		0	0											0
blaSHV-49		0	0											0
blaSHV-49		0	0											0
blaSHV-49		0	0											0
blaSHV-49		0	0											0
blaSHV-49		0	0											0
blaSHV-49		0	0											0
blaSHV-49		0	0											0
blaSHV-49		0	0											0
blaSHV-49		0	0											0
blaSHV-5		0	0	0.00820739	0.00274222		0.0156641	0.0129113						0.00143139
blaSHV-55		0	0	0	0		0	0						0
blaSHV-60		0	0.00238375											0
blaSHV-61		0	0											0
blaSHV-62		0	0											0
blaSHV-66		0	0	0	0		0	0						0
blaSHV-70		0	0.0147626	0.00864274	0.00497245		0.00202871	0.0316436						0.0140005
blaSHV-71		0	0											0
blaSHV-72		0	0											0
blaSHV-72		0	0											0
blaSHV-72		0	0											0
blaSHV-72		0	0											0
blaSHV-72		0	0											0
blaSHV-72		0	0											0
blaSHV-72		0	0											0
blaSHV-72		0	0											0
blaSHV-72		0	0											0
blaSHV-72		0	0											0
blaSHV-72		0	0											0
blaSHV-72		0	0											0
blaSHV-72		0	0											0
blaSHV-72		0	0											0
blaSHV-72		0	0											0
blaSHV-72		0	0											0
blaSHV-72		0	0											0
blaSHV-72		0	0											0
blaSHV-72		0	0											0
blaSHV-72		0	0											0
blaSHV-72		0	0											0
blaSHV-72		0	0											0
blaSHV-72		0	0											0
blaSHV-72		0	0											0
blaSHV-72		0	0											0
blaSHV-72		0	0											0
blaSHV-72		0	0											0
blaSHV-72		0	0											0
blaSHV-72		0	0											0
blaSHV-72		0	0											0
blaSHV-72		0	0											0
blaSHV-72		0	0											0
blaSHV-74		0	0											0
blaSHV-75		0	0.00395989											0
blaSHV-76		0	0											0.000613266
blaSHV-80		0	0											0
blaSHV-81		0	0.00968283											0.000348824
blaSHV-82		0	0											0
blaSHV-85		0	0											0
blaSHV-89		0.0386259	0.09626											0.0695584
blaSHV-99		0	0	0.0011786	0.0364197		0.0414363	0.0117563						0.00630389
blaTEM-135		0	0											0
blaTEM-15		0	0	0	0		0	0						0
blaTEM-1A		0	0.104839											0.110045
blaTEM-1B		0.1042	0.201259											0.0366174
blaTEM-1C		0	0											0.0104715
blaTEM-1D		0	0											0
blaTEM-2		0	0											0
blaTEM-206		0	0											0
blaTEM-30		0	0											0
blaTEM-30		0	0											0
blaTEM-30		0	0											0
blaTEM-30		0	0											0
blaTEM-30		0	0											0
blaTEM-30		0	0											0
blaTEM-30		0	0											0
blaTEM-30		0	0											0
blaTEM-30		0	0											0
blaTEM-30		0	0											0
blaTEM-30		0	0											0
blaTEM-30		0	0											0
blaTEM-30		0	0											0
blaTEM-30		0	0											0
blaTEM-30		0	0											0
blaTEM-30		0	0											0
blaTEM-30		0	0											0
blaTEM-30		0	0											0
blaTEM-30		0	0											0
blaTEM-30		0	0											0
blaTEM-30		0	0											0
blaTEM-30		0	0											0
blaTEM-30		0	0											0
blaTEM-30		0	0											0
blaTEM-30		0	0											0
blaTEM-30		0	0											0
blaTEM-30		0	0											0
blaTEM-30		0	0											0
blaTEM-30		0	0											0
blaTEM-30		0	0											0
blaTEM-30		0	0											0
blaTEM-30		0	0											0
blaTEM-34		0	0											0.00190484
blaTEM-34		0	0											0.00190484
blaTEM-34		0	0											0.00190484
blaTEM-34		0	0											0.00190484
blaTEM-34		0	0											0.00190484
blaTEM-34		0	0											0.00190484
blaTEM-34		0	0											0.00190484
blaTEM-34		0	0											0.00190484
blaTEM-34		0	0											0.00132601
blaTEM-34		0	0											0.00132601
blaTEM-34		0	0											0.00132601
blaTEM-34		0	0											0.00132601
blaTEM-34		0	0											0.00132601
blaTEM-34		0	0											0.00132601
blaTEM-34		0	0											0.00132601
blaTEM-34		0	0											0.00132601
blaTEM-34		0	0											0.000578833
blaTEM-34		0	0											0.000578833
blaTEM-34		0	0											0.000578833
blaTEM-34		0	0											0.000578833
blaTEM-34		0	0											0.000578833
blaTEM-34		0	0											0.000578833
blaTEM-34		0	0											0.000578833
blaTEM-34		0	0											0.000578833
blaTEM-34		0	0											0
blaTEM-34		0	0											0
blaTEM-34		0	0											0
blaTEM-34		0	0											0
blaTEM-34		0	0											0
blaTEM-34		0	0											0
blaTEM-34		0	0											0
blaTEM-34		0	0											0
blaTEM-35		0	0											0
blaTEM-35		0	0											0
blaTEM-35		0	0											0
blaTEM-35		0	0											0
blaTEM-35		0	0											0
blaTEM-35		0	0											0
blaTEM-35		0	0											0
blaTEM-35		0	0											0
blaTEM-35		0	0											0
blaTEM-35		0	0											0
blaTEM-35		0	0											0
blaTEM-35		0	0											0
blaTEM-35		0	0											0
blaTEM-35		0	0											0
blaTEM-35		0	0											0
blaTEM-35		0	0											0
blaTEM-35		0	0											0
blaTEM-35		0	0											0
blaTEM-35		0	0											0
blaTEM-35		0	0											0
blaTEM-35		0	0											0
blaTEM-35		0	0											0
blaTEM-35		0	0											0
blaTEM-35		0	0											0
blaTEM-35		0	0											0
blaTEM-35		0	0											0
blaTEM-35		0	0											0
blaTEM-35		0	0											0
blaTEM-35		0	0											0
blaTEM-35		0	0											0
blaTEM-35		0	0											0
blaTEM-35		0	0											0
blaTEM-40		0	0											0
blaTEM-40		0	0											0
blaTEM-40		0	0											0
blaTEM-40		0	0											0
blaTEM-40		0	0											0
blaTEM-40		0	0											0
blaTEM-40		0	0											0
blaTEM-40		0	0											0
blaTEM-40		0	0											0
blaTEM-40		0	0											0
blaTEM-40		0	0											0
blaTEM-40		0	0											0
blaTEM-40		0	0											0
blaTEM-40		0	0											0
blaTEM-40		0	0											0
blaTEM-40		0	0											0
blaTEM-40		0	0											0
blaTEM-40		0	0											0
blaTEM-40		0	0											0
blaTEM-40		0	0											0
blaTEM-40		0	0											0
blaTEM-40		0	0											0
blaTEM-40		0	0											0
blaTEM-40		0	0											0
blaTEM-40		0	0											0
blaTEM-40		0	0											0
blaTEM-40		0	0											0
blaTEM-40		0	0											0
blaTEM-40		0	0											0
blaTEM-40		0	0											0
blaTEM-40		0	0											0
blaTEM-40		0	0											0
blaTEM-54		0	0											0
blaTEM-54		0	0											0
blaTEM-54		0	0											0
blaTEM-54		0	0											0
blaTEM-54		0	0											0
blaTEM-54		0	0											0
blaTEM-54		0	0											0
blaTEM-54		0	0											0
blaTEM-54		0	0											0
blaTEM-54		0	0											0
blaTEM-54		0	0											0
blaTEM-54		0	0											0
blaTEM-54		0	0											0
blaTEM-54		0	0											0
blaTEM-54		0	0											0
blaTEM-54		0	0											0
blaTEM-54		0	0											0
blaTEM-54		0	0											0
blaTEM-54		0	0											0
blaTEM-54		0	0											0
blaTEM-54		0	0											0
blaTEM-54		0	0											0
blaTEM-54		0	0											0
blaTEM-54		0	0											0
blaTEM-54		0	0											0
blaTEM-54		0	0											0
blaTEM-54		0	0											0
blaTEM-54		0	0											0
blaTEM-54		0	0											0
blaTEM-54		0	0											0
blaTEM-54		0	0											0
blaTEM-54		0	0											0
blaTEM-57		0	0											0
blaTEM-63		0	0	0	0		0	0						0
blaTEM-79		0	0											0.00694657
blaTEM-79		0	0											0.00694657
blaTEM-79		0	0											0.00694657
blaTEM-79		0	0											0.00694657
blaTEM-79		0	0											0.00694657
blaTEM-79		0	0											0.00694657
blaTEM-79		0	0											0.00694657
blaTEM-79		0	0											0.00694657
blaTEM-79		0	0											0.00694657
blaTEM-79		0	0											0.00694657
blaTEM-79		0	0											0.00694657
blaTEM-79		0	0											0.00694657
blaTEM-79		0	0											0.00694657
blaTEM-79		0	0											0.00694657
blaTEM-79		0	0											0.00694657
blaTEM-79		0	0											0.00694657
blaTEM-79		0	0											0
blaTEM-79		0	0											0
blaTEM-79		0	0											0
blaTEM-79		0	0											0
blaTEM-79		0	0											0
blaTEM-79		0	0											0
blaTEM-79		0	0											0
blaTEM-79		0	0											0
blaTEM-79		0	0											0
blaTEM-79		0	0											0
blaTEM-79		0	0											0
blaTEM-79		0	0											0
blaTEM-79		0	0											0
blaTEM-79		0	0											0
blaTEM-79		0	0											0
blaTEM-79		0	0											0
blaTEM-9		0	0	0	0		0	0						0
blaTEM-93		0	0	0	0		0	0						0
blaTEM-98		0	0											0
blaTEM-99		0	0											0
blaTEM-99		0	0											0
blaTEM-99		0	0											0
blaTEM-99		0	0											0
blaTEM-99		0	0											0
blaTEM-99		0	0											0
blaTEM-99		0	0											0
blaTEM-99		0	0											0
blaTEM-99		0	0											0
blaTEM-99		0	0											0
blaTEM-99		0	0											0
blaTEM-99		0	0											0
blaTEM-99		0	0											0
blaTEM-99		0	0											0
blaTEM-99		0	0											0
blaTEM-99		0	0											0
blaTEM-99		0	0											0
blaTEM-99		0	0											0
blaTEM-99		0	0											0
blaTEM-99		0	0											0
blaTEM-99		0	0											0
blaTEM-99		0	0											0
blaTEM-99		0	0											0
blaTEM-99		0	0											0
blaTEM-99		0	0											0
blaTEM-99		0	0											0
blaTEM-99		0	0											0
blaTEM-99		0	0											0
blaTEM-99		0	0											0
blaTEM-99		0	0											0
blaTEM-99		0	0											0
blaTEM-99		0	0											0
blaVEB-1		0	0	0	0.00208395	7.53045e-05	0							0
blaVEB-1		0	0	0	0.00208395	7.53045e-05	0							0
blaVEB-1		0	0	0	0.00208395	7.53045e-05	0							0
blaVEB-1		0	0	0	0.00208395	7.53045e-05	0							0
blaVEB-1		0	0	0	0.00208395	7.53045e-05	0							0
blaVEB-1		0	0	0	0.00208395	7.53045e-05	0							0
blaVEB-1		0	0	0	0.00208395	7.53045e-05	0							0
blaVEB-1		0	0	0	0.00208395	7.53045e-05	0							0
blaVEB-1		0	0	0	0.00208395	7.53045e-05	0							0
blaVEB-1		0	0	0	0.00208395	7.53045e-05	0							0
blaVEB-1		0	0	0	0.00208395	7.53045e-05	0							0
blaVEB-1		0	0	0	0.00208395	7.53045e-05	0							0
blaVEB-1		0	0	0	0.00208395	7.53045e-05	0							0
blaVEB-1		0	0	0	0.00208395	7.53045e-05	0							0
blaVEB-1		0	0	0	0.00208395	7.53045e-05	0							0
blaVEB-1		0	0	0	0.00208395	7.53045e-05	0							0
blaVEB-1		0	0	0	0.00208395	7.53045e-05	0							0
blaVEB-1		0	0	0	0.00208395	7.53045e-05	0							0
blaVEB-1		0	0	0	0.00208395	7.53045e-05	0							0
blaVEB-1		0	0	0	0.00208395	7.53045e-05	0							0
blaVEB-1		0	0	0	0.00208395	7.53045e-05	0							0
blaVEB-1		0	0	0	0.00208395	7.53045e-05	0							0
blaVEB-1		0	0	0	0.00208395	7.53045e-05	0							0
blaVEB-1		0	0	0	0.00208395	7.53045e-05	0							0
blaVEB-1		0	0	0	0.00208395	7.53045e-05	0							0
blaVEB-1		0	0	0	0.00208395	7.53045e-05	0							0
blaVEB-1		0	0	0	0.00208395	7.53045e-05	0							0
blaVEB-1		0	0	0	0.00208395	7.53045e-05	0							0
blaVEB-1		0	0	0	0.00208395	7.53045e-05	0							0
blaVEB-1		0	0	0	0.00208395	7.53045e-05	0							0
blaVEB-1		0	0	0	0.00208395	7.53045e-05	0							0
blaVEB-1		0	0	0	0.00208395	7.53045e-05	0							0
blaVIM-1		0	0		0	0	0			0		0	0	0
blaVIM-1		0	0		0	0	0			0		0	0	0
blaVIM-1		0	0		0	0	0			0		0	0	0
blaVIM-1		0	0		0	0	0			0		0	0	0
blaVIM-1		0	0		0	0	0			0		0	0	0
blaVIM-1		0	0		0	0	0			0		0	0	0
blaVIM-1		0	0		0	0	0			0		0	0	0
blaVIM-1		0	0		0	0	0			0		0	0	0
blaVIM-1		0	0		0	0	0			0		0	0	0
blaVIM-1		0	0		0	0	0			0		0	0	0
blaVIM-1		0	0		0	0	0			0		0	0	0
blaVIM-1		0	0		0	0	0			0		0	0	0
blaVIM-1		0	0		0	0	0			0		0	0	0
blaVIM-1		0	0		0	0	0			0		0	0	0
blaVIM-1		0	0		0	0	0			0		0	0	0
blaVIM-1		0	0		0	0	0			0		0	0	0
blaVIM-1		0	0		0	0	0			0		0	0	0
blaVIM-1		0	0		0	0	0			0		0	0	0
blaVIM-1		0	0		0	0	0			0		0	0	0
blaVIM-1		0	0		0	0	0			0		0	0	0
blaVIM-1		0	0		0	0	0			0		0	0	0
blaVIM-1		0	0		0	0	0			0		0	0	0
blaVIM-1		0	0		0	0	0			0		0	0	0
blaVIM-1		0	0		0	0	0			0		0	0	0
blaVIM-1		0	0		0	0	0			0		0	0	0
blaVIM-1		0	0		0	0	0			0		0	0	0
blaVIM-1		0	0		0	0	0			0		0	0	0
blaVIM-1		0	0		0	0	0			0		0	0	0
blaVIM-1		0	0		0	0	0			0		0	0	0
blaVIM-1		0	0		0	0	0			0		0	0	0
blaVIM-1		0	0		0	0	0			0		0	0	0
blaVIM-1		0	0		0	0	0			0		0	0	0
blaVIM-19		0	0		0	0	0			0		0	0	0
blaVIM-19		0	0		0	0	0			0		0	0	0
blaVIM-19		0	0		0	0	0			0		0	0	0
blaVIM-19		0	0		0	0	0			0		0	0	0
blaVIM-19		0	0		0	0	0			0		0	0	0
blaVIM-19		0	0		0	0	0			0		0	0	0
blaVIM-19		0	0		0	0	0			0		0	0	0
blaVIM-19		0	0		0	0	0			0		0	0	0
blaVIM-19		0	0		0	0	0			0		0	0	0
blaVIM-19		0	0		0	0	0			0		0	0	0
blaVIM-19		0	0		0	0	0			0		0	0	0
blaVIM-19		0	0		0	0	0			0		0	0	0
blaVIM-19		0	0		0	0	0			0		0	0	0
blaVIM-19		0	0		0	0	0			0		0	0	0
blaVIM-19		0	0		0	0	0			0		0	0	0
blaVIM-19		0	0		0	0	0			0		0	0	0
blaVIM-19		0	0		0	0	0			0		0	0	0
blaVIM-19		0	0		0	0	0			0		0	0	0
blaVIM-19		0	0		0	0	0			0		0	0	0
blaVIM-19		0	0		0	0	0			0		0	0	0
blaVIM-19		0	0		0	0	0			0		0	0	0
blaVIM-19		0	0		0	0	0			0		0	0	0
blaVIM-19		0	0		0	0	0			0		0	0	0
blaVIM-19		0	0		0	0	0			0		0	0	0
blaVIM-19		0	0		0	0	0			0		0	0	0
blaVIM-19		0	0		0	0	0			0		0	0	0
blaVIM-19		0	0		0	0	0			0		0	0	0
blaVIM-19		0	0		0	0	0			0		0	0	0
blaVIM-19		0	0		0	0	0			0		0	0	0
blaVIM-19		0	0		0	0	0			0		0	0	0
blaVIM-19		0	0		0	0	0			0		0	0	0
blaVIM-19		0	0		0	0	0			0		0	0	0
blaVIM-27		0	0		0	0	0			0		0	0	0
blaVIM-27		0	0		0	0	0			0		0	0	0
blaVIM-27		0	0		0	0	0			0		0	0	0
blaVIM-27		0	0		0	0	0			0		0	0	0
blaVIM-27		0	0		0	0	0			0		0	0	0
blaVIM-27		0	0		0	0	0			0		0	0	0
blaVIM-27		0	0		0	0	0			0		0	0	0
blaVIM-27		0	0		0	0	0			0		0	0	0
blaVIM-27		0	0		0	0	0			0		0	0	0
blaVIM-27		0	0		0	0	0			0		0	0	0
blaVIM-27		0	0		0	0	0			0		0	0	0
blaVIM-27		0	0		0	0	0			0		0	0	0
blaVIM-27		0	0		0	0	0			0		0	0	0
blaVIM-27		0	0		0	0	0			0		0	0	0
blaVIM-27		0	0		0	0	0			0		0	0	0
blaVIM-27		0	0		0	0	0			0		0	0	0
blaVIM-27		0	0		0	0	0			0		0	0	0
blaVIM-27		0	0		0	0	0			0		0	0	0
blaVIM-27		0	0		0	0	0			0		0	0	0
blaVIM-27		0	0		0	0	0			0		0	0	0
blaVIM-27		0	0		0	0	0			0		0	0	0
blaVIM-27		0	0		0	0	0			0		0	0	0
blaVIM-27		0	0		0	0	0			0		0	0	0
blaVIM-27		0	0		0	0	0			0		0	0	0
blaVIM-27		0	0		0	0	0			0		0	0	0
blaVIM-27		0	0		0	0	0			0		0	0	0
blaVIM-27		0	0		0	0	0			0		0	0	0
blaVIM-27		0	0		0	0	0			0		0	0	0
blaVIM-27		0	0		0	0	0			0		0	0	0
blaVIM-27		0	0		0	0	0			0		0	0	0
blaVIM-27		0	0		0	0	0			0		0	0	0
blaVIM-27		0	0		0	0	0			0		0	0	0
blaVIM-33		0	0		0	0	0			0		0	0	0
blaVIM-33		0	0		0	0	0			0		0	0	0
blaVIM-33		0	0		0	0	0			0		0	0	0
blaVIM-33		0	0		0	0	0			0		0	0	0
blaVIM-33		0	0		0	0	0			0		0	0	0
blaVIM-33		0	0		0	0	0			0		0	0	0
blaVIM-33		0	0		0	0	0			0		0	0	0
blaVIM-33		0	0		0	0	0			0		0	0	0
blaVIM-33		0	0		0	0	0			0		0	0	0
blaVIM-33		0	0		0	0	0			0		0	0	0
blaVIM-33		0	0		0	0	0			0		0	0	0
blaVIM-33		0	0		0	0	0			0		0	0	0
blaVIM-33		0	0		0	0	0			0		0	0	0
blaVIM-33		0	0		0	0	0			0		0	0	0
blaVIM-33		0	0		0	0	0			0		0	0	0
blaVIM-33		0	0		0	0	0			0		0	0	0
blaVIM-33		0	0		0	0	0			0		0	0	0
blaVIM-33		0	0		0	0	0			0		0	0	0
blaVIM-33		0	0		0	0	0			0		0	0	0
blaVIM-33		0	0		0	0	0			0		0	0	0
blaVIM-33		0	0		0	0	0			0		0	0	0
blaVIM-33		0	0		0	0	0			0		0	0	0
blaVIM-33		0	0		0	0	0			0		0	0	0
blaVIM-33		0	0		0	0	0			0		0	0	0
blaVIM-33		0	0		0	0	0			0		0	0	0
blaVIM-33		0	0		0	0	0			0		0	0	0
blaVIM-33		0	0		0	0	0			0		0	0	0
blaVIM-33		0	0		0	0	0			0		0	0	0
blaVIM-33		0	0		0	0	0			0		0	0	0
blaVIM-33		0	0		0	0	0			0		0	0	0
blaVIM-33		0	0		0	0	0			0		0	0	0
blaVIM-33		0	0		0	0	0			0		0	0	0
blaVIM-4		0	0		0	0	0			0		0	0	0
blaVIM-4		0	0		0	0	0			0		0	0	0
blaVIM-4		0	0		0	0	0			0		0	0	0
blaVIM-4		0	0		0	0	0			0		0	0	0
blaVIM-4		0	0		0	0	0			0		0	0	0
blaVIM-4		0	0		0	0	0			0		0	0	0
blaVIM-4		0	0		0	0	0			0		0	0	0
blaVIM-4		0	0		0	0	0			0		0	0	0
blaVIM-4		0	0		0	0	0			0		0	0	0
blaVIM-4		0	0		0	0	0			0		0	0	0
blaVIM-4		0	0		0	0	0			0		0	0	0
blaVIM-4		0	0		0	0	0			0		0	0	0
blaVIM-4		0	0		0	0	0			0		0	0	0
blaVIM-4		0	0		0	0	0			0		0	0	0
blaVIM-4		0	0		0	0	0			0		0	0	0
blaVIM-4		0	0		0	0	0			0		0	0	0
blaVIM-4		0	0		0	0	0			0		0	0	0
blaVIM-4		0	0		0	0	0			0		0	0	0
blaVIM-4		0	0		0	0	0			0		0	0	0
blaVIM-4		0	0		0	0	0			0		0	0	0
blaVIM-4		0	0		0	0	0			0		0	0	0
blaVIM-4		0	0		0	0	0			0		0	0	0
blaVIM-4		0	0		0	0	0			0		0	0	0
blaVIM-4		0	0		0	0	0			0		0	0	0
blaVIM-4		0	0		0	0	0			0		0	0	0
blaVIM-4		0	0		0	0	0			0		0	0	0
blaVIM-4		0	0		0	0	0			0		0	0	0
blaVIM-4		0	0		0	0	0			0		0	0	0
blaVIM-4		0	0		0	0	0			0		0	0	0
blaVIM-4		0	0		0	0	0			0		0	0	0
blaVIM-4		0	0		0	0	0			0		0	0	0
blaVIM-4		0	0		0	0	0			0		0	0	0
dfrA1																	0.0737181
dfrA12																	0.85442
dfrA14																	0.792961
dfrA15																	0.0342244
dfrA16																	0
dfrA17																	0.0239941
dfrA18																	0
dfrA19																	0.00764374
dfrA21																	0
dfrA22																	0.0480904
dfrA23																	0
dfrA25																	0
dfrA26																	0
dfrA27																	0.0505002
dfrA30																	0.0142777
dfrA32																	0
dfrA35																	0
dfrA5																	0.0440455
dfrA7																	0
dfrA8																	0.0119337
dfrB3																	0
qepA1									0
qnrA1									0.0037243
qnrA7									0
qnrB1									0.0327923
qnrB17									0.00950814
qnrB19									0.00855422
qnrB2									0.00582865
qnrB4									0.0114243
qnrB52									0
qnrB6									0.00918656
qnrB7									0
qnrB81									0
qnrB9									0
qnrB91									0
qnrS1									0.0771361
rmtB	0.220606										0.0386539					0
rmtC	0										0					0
rmtF	0.0577168										0.107017					0.00453358
rmtH	0										0					0
sul1																	0.765209
sul2																	1.05257
sul3																	0.0289334
tet(A)															1.06345
tet(B)															0
tet(C)															0
tet(D)															0.534871
tet(G)															0
tet(M)															0
tet(W)															0
tet(X4)															0
